# Supplementary material for: Non-growth substrate ethane perturbs core methanotrophy in obligate methanotroph Methylosinus trichosporium OB3b upon nutrient availability
Source: Appl Environ Microbiol. 2025 Jul 10;91(8):e00969-25. doi: 10.1128/aem.00969-25 (PMC12366354; doi:10.1128/aem.00969-25)
Supplement: File S1 — Detailed raw data and kinetic analyses associated with Table 1 and Fig. 2. [file aem.00969-25-s0001.xlsx]

## Sheet: Table of contents
	Table of Contents
	Sheet number	Sheet name	Description
	1	SI_Gas unit conversion	Conversion of raw gas data (%, v/v) to nominal aqueous-phase concentrations (mg/L) for figure plotting, and to gas-phase concentrations (mg/L) for kinetic analyses
	2	SI_Henry's constant	Temperature correction of Henry’s law constants and conversion to dimensionless form for kinetic analyses
	3	SET I_Gas dynamics	SET I data (20% CH4, 30% O2, w/ or w/o 4.5% C2H6)	Periodically measured gas-phase data and calculated nominal concentrations or gaseous concentrations under SET I Pure CH4 (without 4.5% C2H6) or Ethane (with 4.5% C2H6) conditions
	4	SET I_OD and TSS		Periodically measured optical density (OD) and calculated total suspended solids (TSS) under SET I Pure CH4 (without 4.5% C2H6) or Ethane (with 4.5% C2H6) conditions
	5	SET I_qmax_Pure CH4		Calculation of maximum specific utilization rates of CH4 (qmax_CH4) and O2 (qmax_O2) under SET I Pure CH4 condition
	6	SET I_qmax_Ethane		Calculation of maximum specific utilization rates of CH4 (qmax_CH4) and O2 (qmax_O2) under SET I Ethane condition
	7	SET II_Gas dynamics	SET II data (20% CH4, 5.5% O2, w/ or w/o 4.5% C2H6)	Periodically measured gas-phase data and calculated nominal concentrations or gaseous concentrations under SET II Pure CH4 (without 4.5% C2H6) or Ethane (with 4.5% C2H6) conditions
	8	SET II_OD and TSS		Periodically measured optical density (OD) and calculated total suspended solids (TSS) under SET II Pure CH4 (without 4.5% C2H6) or Ethane (with 4.5% C2H6) conditions
	9	SET II_qmax_Pure CH4		Calculation of maximum specific utilization rates of CH4 (qmax_CH4) and O2 (qmax_O2) under SET II Pure CH4 condition
	10	SET II_qmax_Ethane		Calculation of maximum specific utilization rates of CH4 (qmax_CH4) and O2 (qmax_O2) under SET II Ethane condition
	11	SET III_Gas dynamics	SET III data (10% CH4, 30% O2, w/ or w/o 4.5% C2H6)	Periodically measured gas-phase data and calculated nominal concentrations or gaseous concentrations under SET III Pure CH4 (without 4.5% C2H6) or Ethane (with 4.5% C2H6) conditions
	12	SET III_OD and TSS		Periodically measured optical density (OD) and calculated total suspended solids (TSS) under SET III Pure CH4 (without 4.5% C2H6) or Ethane (with 4.5% C2H6) conditions
	13	SET III_qmax_Pure CH4		Calculation of maximum specific utilization rates of CH4 (qmax_CH4) and O2 (qmax_O2) under SET III Pure CH4 condition
	14	SET III_qmax_Ethane		Calculation of maximum specific utilization rates of CH4 (qmax_CH4) and O2 (qmax_O2) under SET III Ethane condition
	15	SET IV_Gas dynamics	SET IV data (10% CH4, 5.5% O2, w/ or w/o 4.5% C2H6)	Periodically measured gas-phase data and calculated nominal concentrations or gaseous concentrations under SET IV Pure CH4 (without 4.5% C2H6) or Ethane (with 4.5% C2H6) conditions
	16	SET IV_OD and TSS		Periodically measured optical density (OD) and calculated total suspended solids (TSS) under SET IV Pure CH4 (without 4.5% C2H6) or Ethane (with 4.5% C2H6) conditions
	17	SET IV_qmax_Pure CH4		Calculation of maximum specific utilization rates of CH4 (qmax_CH4) and O2 (qmax_O2) under SET IV Pure CH4 condition
	18	SET IV_qmax_Ethane		Calculation of maximum specific utilization rates of CH4 (qmax_CH4) and O2 (qmax_O2) under SET IV Ethane condition

## Sheet: SI_Gas unit conversion
	SI_Unit conversion
																			value
																		PCH4 (atm)	0.2
																		R (atm•L/mol•K)	0.0821
																		T (K)	303.15
																		n (mol)	0.000883938
																		molar mass (mg)	16000
																		mass (mg)	14.143
																		mg/L-medium	282.86	→used in figure plotting
																		mg/L-gas	128.573	→used for kinetic analysis as CG

## Sheet: SI_Henry's constant
	SI_Henry's constant
																			Temperature (°C)	Temperature (K)	Hsbp°(mol*kg-1*atm-1)	Temperature dependent constant (K)	Hsbp(T)(mol*kg-1*atm-1)	HScc (CL/CG)	HC (CG/CL)
																		CH4	30	303.15	0.0014	1600	0.00128141	0.0318925	31.3553
																		O2	30	303.15	0.0013	1500	0.00119648	0.0297788	33.581
																		C2H6	30	303.15	0.0019	2400	0.00166377	0.041409	24.1494

## Sheet: SET I_Gas dynamics
	Gas chromatography standard										Unit conversion: Raw data (%) → Nominal concentration (mg/L-medium)									Unit conversion: Raw data (%) → Gaseous concentration (mg/L-gas)
													Time (hr)	0	6.53333	19.95	30.95	48.45				Time (hr)	0	6.53333	19.95	30.95	48.45
											SET I Pure CH4 condition (20% CH4, 30% O2, No C2H6)	CH4	Triplicate #1 (%)	0.169843	0.158015	0.0111535	0.0111375	0.0111375		SET I Pure CH4 condition (20% CH4, 30% O2, No C2H6)	CH4	Triplicate #1 (%)	0.169843	0.158015	0.0111535	0.0111375	0.0111375
													Triplicate #2 (%)	0.169603	0.151338	0.010976	0.010976	0.010976				Triplicate #2 (%)	0.169603	0.151338	0.010976	0.010976	0.010976
	CH4 standard												Triplicate #3 (%)	0.172701	0.154489	0.0109587	0.0109365	0.0109365				Triplicate #3 (%)	0.172701	0.154489	0.0109587	0.0109365	0.0109365
													Nominal #1 (mg/L)	240.209	223.48	15.7744	15.7517	15.7517				CG-CH4 #1 (mg/L)	109.186	101.582	7.17017	7.15989	7.15989
	0.02	0.05	0.1	0.2	0.4								Nominal #2 (mg/L)	239.869	214.038	15.5234	15.5234	15.5234				CG-CH4 #2 (mg/L)	109.032	97.29	7.05609	7.05609	7.05609
	101.009	222.088	444.098	750.168	1952.05		Slope	4502.58					Nominal #3 (mg/L)	244.251	218.494	15.4989	15.4675	15.4675				CG-CH4 #3 (mg/L)	111.023	99.3153	7.04495	7.03067	7.03067
	90.107	179.079	379.089	745.098	1687.8		Intercept	-46.6144					AVERAGE (mg/L)	241.443	218.671	15.5989	15.5809	15.5809				AVERAGE (mg/L)	109.747	99.3958	7.0904	7.08221	7.08221
	89.798	180.498	360.798	740.004	1780.07		R-squared	0.99548					STD	2.43764	4.7237	0.152465	0.1506	0.1506				STD	1.10802	2.14714	0.0693023	0.0684544	0.0684544
Average	93.638	193.888	394.662	745.09	1806.64							O2	Triplicate #1 (%)	0.276315	0.270132	0.124746	0.123004	0.123004			O2	Triplicate #1 (%)	0.276315	0.270132	0.124746	0.123004	0.123004
													Triplicate #2 (%)	0.272666	0.265443	0.143944	0.141049	0.141049				Triplicate #2 (%)	0.272666	0.265443	0.143944	0.141049	0.141049
													Triplicate #3 (%)	0.276221	0.259491	0.163046	0.160004	0.160004				Triplicate #3 (%)	0.276221	0.259491	0.163046	0.160004	0.160004
	O2 standard												Nominal #1 (mg/L)	781.585	764.095	352.856	347.929	347.929				CG-O2 #1 (mg/L)	355.266	347.316	160.389	158.15	158.15
													Nominal #2 (mg/L)	771.264	750.833	407.16	398.971	398.971				CG-O2 #2 (mg/L)	350.575	341.288	185.073	181.351	181.351
	0.02	0.05	0.1	0.2	0.4		Slope	2520.19					Nominal #3 (mg/L)	781.321	733.997	461.193	452.587	452.587				CG-O2 #3 (mg/L)	355.146	333.635	209.633	205.721	205.721
	242.319	261.404	482.337	745.827	1185.29		Intercept	194.657					AVERAGE (mg/L)	778.057	749.642	407.07	399.829	399.829				AVERAGE (mg/L)	353.662	340.746	185.032	181.74	181.74
	253.711	306.4	411.743	736.96	1179.23		R-squared	0.997795					STD	5.88407	15.0847	54.1687	52.3343	52.3343				STD	2.67458	6.85668	24.6221	23.7883	23.7883
	257.016	330.603	412.961	740.138	1195.58							CO2	Triplicate #1 (%)	0	0.00273479	0.044097	0.0486927	0.0486927			CO2	Triplicate #1 (%)	0	0.00273479	0.044097	0.0486927	0.0486927
Average	251.015	299.469	435.68	740.975	1186.7								Triplicate #2 (%)	0	0.0016755	0.047774	0.0497828	0.0497828				Triplicate #2 (%)	0	0.0016755	0.047774	0.0497828	0.0497828
													Triplicate #3 (%)	0	0.00180101	0.0532712	0.0543814	0.0543814				Triplicate #3 (%)	0	0.00180101	0.0532712	0.0543814	0.0543814
													Nominal #1 (mg/L)	0	10.6365	171.508	189.382	189.382				CG-CO2 #1 (mg/L)	0	4.83476	77.958	86.0826	86.0826
	CO2 standard												Nominal #2 (mg/L)	0	6.51659	185.809	193.622	193.622				CG-CO2 #2 (mg/L)	0	2.96209	84.4585	88.0098	88.0098
													Nominal #3 (mg/L)	0	7.00473	207.189	211.507	211.507				CG-CO2 #3 (mg/L)	0	3.18397	94.1769	96.1396	96.1396
	0.02	0.05	0.1	0.2	0.4		Slope	1394.34					AVERAGE (mg/L)	0	8.0526	188.168	198.17	198.17				AVERAGE (mg/L)	0	3.66027	85.5311	90.0773	90.0773
	38.772	89.121	174.551	309.592	552.156		Intercept	21.3838					STD	0	2.25098	17.9574	11.743	11.743				STD	0	1.02317	8.16248	5.33773	5.33773
	40.605	88.21	163.108	324.144	594.368		R-squared	0.998922
	40.187	87.467	161.739	310.158	567.508								Time (hr)	0	6.85	20.3333	31	47.6				Time (hr)	0	6.85	20.3333	31	47.6
Average	39.8547	88.266	166.466	314.631	571.344						SET I Ethane Condition (20% CH4, 30% O2, 4.5% C2H6)	CH4	Triplicate #1 (%)	0.167736	0.157536	0.119663	0.0435082	0.0108212		SET I Ethane Condition (20% CH4, 30% O2, 4.5% C2H6)	CH4	Triplicate #1 (%)	0.167736	0.157536	0.119663	0.0435082	0.0108212
													Triplicate #2 (%)	0.174406	0.175902	0.090505	0.0108285	0.0108132				Triplicate #2 (%)	0.174406	0.175902	0.090505	0.0108285	0.0108132
													Triplicate #3 (%)	0.170298	0.157302	0.119606	0.0551253	0.0108554				Triplicate #3 (%)	0.170298	0.157302	0.119606	0.0551253	0.0108554
	H2 standard												Nominal #1 (mg/L)	237.229	222.803	169.24	61.5338	15.3045				CG-CH4 #1 (mg/L)	107.832	101.274	76.9272	27.9699	6.95657
													Nominal #2 (mg/L)	246.662	248.779	128.001	15.3148	15.2931				CG-CH4 #2 (mg/L)	112.119	113.081	58.1825	6.96128	6.95143
	0.005	0.01	0.03	0.05	0.07		Slope	10839.7					Nominal #3 (mg/L)	240.853	222.472	169.159	77.9638	15.3528				CG-CH4 #3 (mg/L)	109.479	101.124	76.8905	35.4381	6.97856
	75.098	150.498	382.048	589.079	798.098		Intercept	33.9231					AVERAGE (mg/L)	241.582	231.352	155.467	51.6041	15.3168				AVERAGE (mg/L)	109.81	105.16	70.6667	23.4564	6.96219
	80.187	149.078	378.046	545.098	802.987		R-squared	0.999394					STD	4.75853	15.0936	23.7857	32.4834	0.0317006				STD	2.16297	6.86071	10.8117	14.7652	0.0144094
	77.978	148.987	352.068	560.198	785.068							O2	Triplicate #1 (%)	0.260965	0.250588	0.211931	0.123465	0.0691239			O2	Triplicate #1 (%)	0.260965	0.250588	0.211931	0.123465	0.0691239
Average	77.7543	149.521	370.721	564.792	795.384								Triplicate #2 (%)	0.275717	0.278487	0.185013	0.0863404	0.0833577				Triplicate #2 (%)	0.275717	0.278487	0.185013	0.0863404	0.0833577
													Triplicate #3 (%)	0.268051	0.252306	0.221257	0.162528	0.0914972				Triplicate #3 (%)	0.268051	0.252306	0.221257	0.162528	0.0914972
													Nominal #1 (mg/L)	738.166	708.814	599.469	349.232	195.524				CG-O2 #1 (mg/L)	335.53	322.188	272.486	158.742	88.8745
	C2H6 standard												Nominal #2 (mg/L)	779.893	787.728	523.329	244.223	235.786				CG-O2 #2 (mg/L)	354.497	358.058	237.877	111.01	107.175
													Nominal #3 (mg/L)	758.21	713.673	625.847	459.726	258.809				CG-O2 #3 (mg/L)	344.641	324.397	284.476	208.967	117.64
	0.01	0.03	0.05	0.1	0.2		Slope	5404.25					AVERAGE (mg/L)	758.756	736.738	582.882	351.06	230.04				AVERAGE (mg/L)	344.889	334.881	264.946	159.573	104.563
	51.375	140.904	286.715	512.1	1143.74		Intercept	-18.1448					STD	20.8686	44.2253	53.2336	107.764	32.0315				STD	9.48574	20.1024	24.1971	48.9834	14.5598
	52.497	128.209	278.735	511.98	1107.16		R-squared	0.999268				CO2	Triplicate #1 (%)	0	0	0.0228389	0.0528029	0.0658599			CO2	Triplicate #1 (%)	0	0	0.0228389	0.0528029	0.0658599
	53.001	139.257	201.013	474.013	970.1								Triplicate #2 (%)	0	0	0.0286467	0.0680925	0.0769304				Triplicate #2 (%)	0	0	0.0286467	0.0680925	0.0769304
Average	52.291	136.123	255.488	499.364	1073.67								Triplicate #3 (%)	0	0	0.0131799	0.0411988	0.0663039				Triplicate #3 (%)	0	0	0.0131799	0.0411988	0.0663039
													Nominal #1 (mg/L)	0	0	88.828	205.368	256.151				CG-CO2 #1 (mg/L)	0	0	40.3764	93.3489	116.432
													Nominal #2 (mg/L)	0	0	111.416	264.834	299.207				CG-CO2 #2 (mg/L)	0	0	50.6438	120.379	136.003
													Nominal #3 (mg/L)	0	0	51.2608	160.236	257.877				CG-CO2 #3 (mg/L)	0	0	23.3004	72.8344	117.217
													AVERAGE (mg/L)	0	0	83.835	210.146	271.079				AVERAGE (mg/L)	0	0	38.1068	95.5208	123.218
													STD	0	0	30.387	52.4627	24.3756				STD	0	0	13.8123	23.8467	11.0798
												C2H6	Triplicate #1 (%)	0.0453833	0.0372197	0.0234049	0.0065178	0.00349888			C2H6	Triplicate #1 (%)	0.0453833	0.0372197	0.0234049	0.0065178	0.00349888
													Triplicate #2 (%)	0.0435901	0.0406898	0.0154086	0.00413264	0.00372037				Triplicate #2 (%)	0.0435901	0.0406898	0.0154086	0.00413264	0.00372037
													Triplicate #3 (%)	0.040368	0.0284085	0.0183503	0.00651724	0.00390911				Triplicate #3 (%)	0.040368	0.0284085	0.0183503	0.00651724	0.00390911
													Nominal #1 (mg/L)	120.348	98.6998	62.0654	17.284	9.27838				CG-C2H6 #1 (mg/L)	54.7037	44.8636	28.2115	7.85636	4.21745
													Nominal #2 (mg/L)	115.593	107.902	40.8607	10.959	9.86574				CG-C2H6 #2 (mg/L)	52.5422	49.0463	18.573	4.98136	4.48443
													Nominal #3 (mg/L)	107.048	75.3341	48.6617	17.2825	10.3662				CG-C2H6 #3 (mg/L)	48.6584	34.2428	22.1189	7.85569	4.71193
													AVERAGE (mg/L)	114.33	93.9786	50.5293	15.1752	9.83679				AVERAGE (mg/L)	51.9681	42.7175	22.9678	6.89781	4.47127
													STD	6.7392	16.7893	10.725	3.65132	0.544508				STD	3.06327	7.63149	4.875	1.65969	0.247504

## Sheet: SET I_OD and TSS
	Time (hr)	0	13.1833	21.7167	32.4667	48.4667
	day	0	0.549306	0.904861	1.35278	2.01944
	Date	2024-05-24 14:17:00	2024-05-25 03:28:00	2024-05-25 12:00:00	2024-05-25 22:45:00	2024-05-26 14:45:00
SET I Pure CH4	OD #1	0.099	0.212	0.281	0.265	0.262
	OD #2	0.102	0.235	0.297	0.288	0.283
	OD #3	0.095	0.217	0.303	0.285	0.285
	TSS #1 (mg/L)	102.314	194.008	249.998	237.015	234.58
	TSS #2 (mg/L)	104.749	212.671	262.981	255.678	251.621
	TSS #3 (mg/L)	99.0686	198.065	267.85	253.244	253.244
	AVERAGE (mg/L)	102.044	201.581	260.276	248.645	246.482
	STD	2.84971	9.81595	9.22818	10.1458	10.3387
SET II Ethane	OD #1	0.112	0.128	0.19	0.245	0.238
	OD #2	0.11	0.149	0.207	0.262	0.239
	OD #3	0.107	0.133	0.157	0.227	0.267
	TSS #1 (mg/L)	112.863	125.846	176.156	220.786	215.106
	TSS #2 (mg/L)	111.24	142.887	189.951	234.58	215.917
	TSS #3 (mg/L)	108.806	129.904	149.378	206.18	238.638
	AVERAGE (mg/L)	110.97	132.879	171.828	220.515	223.22
	STD	2.0421	8.9013	20.6295	14.2023	13.3581
	Time (hr)	0	13.1833	21.7167	32.5	48.5	SLOPE
SET I Pure CH4	ln(TSS #1)	4.62805	5.2679	5.52145	5.46812	5.4578	0.0417703
	ln(TSS #2)	4.65156	5.35975	5.57208	5.54392	5.52792	0.0433547
	ln(TSS #3)	4.59581	5.2886	5.59043	5.53435	5.53435	0.0463757
							0.0438336	AVERAGE
							0.00233978	STD
	Time (hr)	0	13.1833	21.7167	32.4667	48.4667	SLOPE
SET II Ethane	ln(TSS #1)	4.72618	4.83506	5.17137	5.39719	5.37113	0.0194553
	ln(TSS #2)	4.71169	4.96205	5.24676	5.4578	5.37489	0.0241567
	ln(TSS #3)	4.68957	4.86679	5.00648	5.32875	5.47495	0.0144951
							0.019369	AVERAGE
							0.00483139	STD
	Sample codes	Pure CH4	Ethane
	Growth rate #1	0.0417703	0.0216958		Growh rate_p-value in SET I
	Growth rate #2	0.0433547	0.023632
	Growth rate #3	0.0463757	0.0192658
	ANOVA:Single Factor
	SUMMARY
	Factor Levels	Count	Sum	Average	Variance
	Column 1	3	0.131501	0.0438336	5.47458e-06
	Column 2	3	0.0645936	0.0215312	4.7864e-06
	ANOVA
	Source of Variation	Sum of Squares	Degrees of Freedom	Mean Square	F-value	P-value	F Critical Value
	Between Groups	0.000746094	1	0.000746094	145.424	0.000271162	7.70865
	Within Groups	2.05219e-05	4	5.13049e-06
	Total	0.000766616	5

## Sheet: SET I_qmax_Pure CH4
	qmax_CH4
		Vaq (L)	0.05
		Vg (L)	0.11
		k-CH4 (mol/kg-bar)	0.0014
		*HC_CH4 dimensionless (CG/CL)	31.4
			CL=CG/Hc														qmax (expected->fitted value)		Nonlinear least-squares fitting
	SET I_pureCH4_#1	Time (hr)	CG-CH4 (mg/L)	CL-CH4 (mg/L)		x	Time		x (time, hr)	Y (Intermediate TSS, mg/L)			dCL/dt	Xa (Intermediate TSS, mg/L)	–Xa*Vaq/(Hc*Vg+Vl)	qmax (computed)			–qmax(expected)Xa*Vaq/(Hc*Vg+Vl)	Residual square			SET I_Pure CH4 #1	qmax_CH4
		0	109.186	3.47725		y	TSS		3.26667	125.098			-0.0370648	125.098	-1.78508	0.0207637		0.0634327	-0.113232	0.00580147				0.0634327
		6.53333	101.582	3.2351		slope	6.8137		13.2417	193.065			-0.224105	193.065	-2.75492	0.0813473			-0.174752	0.00243575
		19.95	7.17017	0.228349		y-intercept	102.84													0.00823723	SUM
			CL=CG/Hc														qmax (expected->fitted value)		Nonlinear least-squares fitting
	SET I_pureCH4_#2	Time (hr)	CG-CH4 (mg/L)	CL-CH4 (mg/L)		x	Time		x (time, hr)	Y (Intermediate TSS, mg/L)			dCL/dt	Xa (Intermediate TSS, mg/L)	–Xa*Vaq/(Hc*Vg+Vl)	qmax (computed)			–qmax(expected)Xa*Vaq/(Hc*Vg+Vl)	Residual square			SET I_Pure CH4 #2	qmax_CH4
		0	109.032	3.47234		y	TSS		3.26667	131.862			-0.0572348	131.862	-1.8816	0.0304182		0.0606431	-0.114106	0.00323433				0.0606431
		6.53333	97.29	3.09841		slope	7.363		13.2417	205.308			-0.214188	205.308	-2.92963	0.073111			-0.177662	0.00133418
		19.95	7.05609	0.224716		y-intercept	107.81													0.00456851	SUM
			CL=CG/Hc														qmax (expected->fitted value)		Nonlinear least-squares fitting
	SET I_pureCH4_#3	Time (hr)	CG-CH4 (mg/L)	CL-CH4 (mg/L)		x	Time		x (time, hr)	Y (Intermediate TSS, mg/L)			dCL/dt	Xa (Intermediate TSS, mg/L)	–Xa*Vaq/(Hc*Vg+Vl)	qmax (computed)			–qmax(expected)Xa*Vaq/(Hc*Vg+Vl)	Residual square			SET I_Pure CH4 #3	qmax_CH4
		0	111.023	3.53577		y	TSS		3.26667	123.49			-0.0570706	123.49	-1.76213	0.0323873		0.0643641	-0.113418	0.00317502				0.0643641
		6.53333	99.3153	3.16291		slope	7.7495		13.2417	200.791			-0.219022	200.791	-2.86517	0.0764429			-0.184414	0.0011977
		19.95	7.04495	0.224361		y-intercept	98.175													0.00437272	SUM
																							AVERAGE	0.0628133
																							STD	0.00193629
	qmax_O2
		Vaq (L)	0.05
		Vg (L)	0.11
		k-O2 (mol/kg-bar)	0.0013
		*HC_O2 dimensionless (CG/CL)	33.6
			CL=CG/Hc														qmax (expected->fitted value)		Nonlinear least-squares fitting
	SET I_pureCH4_#1	t (time_hour)	CG-O2 (mg/L)	CL-O2 (mg/L)		x	Time		x (time, hr)	Y (Intermediate TSS, mg/L)			dCL/dt	Xa (Intermediate TSS, mg/L)	–Xa*Vaq/(Hc*Vg+Vl)	qmax (computed)			–qmax(expected)Xa*Vaq/(Hc*Vg+Vl)	Residual square			SET I_Pure CH4 #1	qmax_O2
		0	355.266	10.5734		y	TSS		3.26667	125.098			-0.0362153	125.098	-1.66976	0.021689		0.119899	-0.200202	0.0268916				0.119899
		6.53333	347.316	10.3368		slope	6.8137		13.2417	193.065			-0.414656	193.065	-2.57695	0.16091			-0.308973	0.0111689
		19.95	160.389	4.77349		y-intercept	102.84													0.0380605	SUM
			CL=CG/Hc														qmax (expected->fitted value)		Nonlinear least-squares fitting
	SET I_pureCH4_#2	t (time_hour)	CG-O2 (mg/L)	CL-O2 (mg/L)		x	Time		x (time, hr)	Y (Intermediate TSS, mg/L)			dCL/dt	Xa (Intermediate TSS, mg/L)	–Xa*Vaq/(Hc*Vg+Vl)	qmax (computed)			–qmax(expected)Xa*Vaq/(Hc*Vg+Vl)	Residual square			SET I_Pure CH4 #2	qmax_O2
		0	350.575	10.4338		y	TSS		3.26667	131.862			-0.0423043	131.862	-1.76004	0.0240359		0.0966699	-0.170143	0.0163428				0.0966699
		6.53333	341.288	10.1574		slope	7.363		13.2417	205.308			-0.346529	205.308	-2.74037	0.126453			-0.264911	0.00666143
		19.95	185.073	5.50812		y-intercept	107.81													0.0230042	SUM
			CL=CG/Hc														qmax (expected->fitted value)		Nonlinear least-squares fitting
	SET I_pureCH4_#3	t (time_hour)	CG-O2 (mg/L)	CL-O2 (mg/L)		x	Time		x (time, hr)	Y (Intermediate TSS, mg/L)			dCL/dt	Xa (Intermediate TSS, mg/L)	–Xa*Vaq/(Hc*Vg+Vl)	qmax (computed)			–qmax(expected)Xa*Vaq/(Hc*Vg+Vl)	Residual square			SET I_Pure CH4 #3	qmax_O2
		0	355.146	10.5698		y	TSS		3.26667	123.49			-0.0979903	123.49	-1.64829	0.0594496		0.0909021	-0.149833	0.00268768				0.0909021
		6.53333	333.635	9.92961		slope	7.7495		13.2417	200.791			-0.27507	200.791	-2.68008	0.102635			-0.243624	0.000988815
		19.95	209.633	6.23909		y-intercept	98.175													0.0036765	SUM
																							AVERAGE	0.10249
																							STD	0.0153496

## Sheet: SET I_qmax_Ethane
	qmax_CH4
		Vaq (L)	0.05
		Vg (L)	0.11
		k-CH4 (mol/kg-bar)	0.0014
		*HC_CH4 dimensionless (CG/CL)	31.4
			CL=CG/Hc														qmax (expected->fitted value)		Nonlinear least-squares fitting
	SET I_Ethane_#1	t (time_hour)	CG-CH4 (mg/L)	CL-CH4 (mg/L)		x	Time		x (time)	Y (Intermediate TSS)			dCL/dt	Xa (Intermediate TSS, mg/L)	–Xa*Vaq/(Hc*Vg+Vl)	qmax (computed)			–qmax(expected)Xa*Vaq/(Hc*Vg+Vl)	Residual square			SET I_Ethane #1	qmax_CH4
		0	107.832	3.43412		y	TSS		3.41667	112.637			-0.0305607	112.637	-1.60727	0.0190141		0.039403	-0.0633312	0.0010739				0.039403
		6.83333	101.274	3.22529		slope	3.447		13.5667	147.624			-0.0575779	147.624	-2.10651	0.0273333			-0.0830029	0.000646432
		20.3	76.9272	2.44991		y-intercept	100.86		25.65	189.276			-0.145715	189.276	-2.70085	0.0539515			-0.106422	0.00154396
		31	27.9699	0.890761																0.0032643	SUM
																																								s
			CL=CG/Hc														qmax (expected->fitted value)		Nonlinear least-squares fitting
	SET I_Ethane_#2	t (time_hour)	CG-CH4 (mg/L)	CL-CH4 (mg/L)		x	Time		x (time)	Y (Intermediate TSS)			dCL/dt	Xa (Intermediate TSS, mg/L)	–Xa*Vaq/(Hc*Vg+Vl)	qmax (computed)			–qmax(expected)Xa*Vaq/(Hc*Vg+Vl)	Residual square			SET I_Ethane #2	qmax_CH4
		0	112.119	3.57068		y	TSS		3.41667	117.496			0.00448426	117.496	-1.6766	-0.00267462		0.0446216	-0.0748125	0.00628798				0.0446216
		6.83333	113.081	3.60132		slope	3.8857		13.5667	156.936			-0.12983	156.936	-2.23938	0.0579757			-0.0999248	0.000894306
		20.3	58.1825	1.85294		y-intercept	104.22		25.65	203.888			-0.152453	203.888	-2.90936	0.0524008			-0.12982	0.000512236
		31	6.96128	0.221697																0.00769453	SUM
			CL=CG/Hc														qmax (expected->fitted value)		Nonlinear least-squares fitting
	SET I_Ethane_#3	t (time_hour)	CG-CH4 (mg/L)	CL-CH4 (mg/L)		x	Time		x (time)	Y (Intermediate TSS)			dCL/dt	Xa (Intermediate TSS, mg/L)	–Xa*Vaq/(Hc*Vg+Vl)	qmax (computed)			–qmax(expected)Xa*Vaq/(Hc*Vg+Vl)	Residual square			SET I_Ethane #3	qmax_CH4
		0	109.479	3.48658		y	TSS		3.41667	109.545			-0.0389377	109.545	-1.56315	0.0249098		0.0383288	-0.0599135	0.000439984				0.0383288
		6.83333	101.124	3.2205		slope	2.9067		13.5667	139.048			-0.0573091	139.048	-1.98414	0.0288837			-0.0760495	0.000351202
		20.3	76.8905	2.44874		y-intercept	99.614		25.65	174.171			-0.123378	174.171	-2.48531	0.0496426			-0.0952591	0.000790645
		31	35.4381	1.1286																0.00158183	SUM		AVERAGE	0.0407845
																							STD	0.00336616
	qmax_O2
		Vaq (L)	0.05
		Vg (L)	0.11
		k-O2 (mol/kg-bar)	0.0013
		*HC_O2 dimensionless (CG/CL)	33.6
			CL=CG/Hc														qmax (expected->fitted value)		Nonlinear least-squares fitting
	SET I_Ethane_#1	t (time_hour)	CG-O2 (mg/L)	CL-O2 (mg/L)		x	Time		x (time, hr)	Y (Intermediate TSS, mg/L)			dCL/dt	Xa (Intermediate TSS, mg/L)	–Xa*Vaq/(Hc*Vg+Vl)	qmax (computed)			–qmax(expected)Xa*Vaq/(Hc*Vg+Vl)	Residual square			SET I_Ethane #1	qmax_O2
		0	335.53	9.98602		y	TSS		3.41667	112.637			-0.0581096	112.637	-1.50343	0.0386513		0.0881833	-0.132578	0.00554549				0.0881833
		6.83333	322.188	9.58893		slope	3.447		13.5667	147.624			-0.109844	147.624	-1.97043	0.0557465			-0.173759	0.00408504
		20.3	272.486	8.1097		y-intercept	100.86		25.65	189.276			-0.316377	189.276	-2.52637	0.12523			-0.222783	0.00875982
		31	158.742	4.72446																0.0183904	SUM
			CL=CG/Hc														qmax (expected->fitted value)		Nonlinear least-squares fitting
	SET I_Ethane_#2	t (time_hour)	CG-O2 (mg/L)	CL-O2 (mg/L)		x	Time		x (time, hr)	Y (Intermediate TSS, mg/L)			dCL/dt	Xa (Intermediate TSS, mg/L)	–Xa*Vaq/(Hc*Vg+Vl)	qmax (computed)			–qmax(expected)Xa*Vaq/(Hc*Vg+Vl)	Residual square			SET I_Ethane #2	qmax_O2
		0	354.497	10.5505		y	TSS		3.41667	117.496			0.0155118	117.496	-1.56829	-0.00989088		0.104839	-0.164418	0.0323748				0.104839
		6.83333	358.058	10.6565		slope	3.8857		13.5667	156.936			-0.265606	156.936	-2.09471	0.126798			-0.219608	0.00211577
		20.3	237.877	7.07967		y-intercept	104.22		25.65	203.888			-0.352878	203.888	-2.72141	0.129667			-0.285311	0.00456528
		31	111.01	3.30388																0.0390558	SUM
			CL=CG/Hc														qmax (expected->fitted value)		Nonlinear least-squares fitting
	SET I_Ethane_#3	t (time_hour)	CG-O2 (mg/L)	CL-O2 (mg/L)		x	Time		x (time, hr)	Y (Intermediate TSS, mg/L)			dCL/dt	Xa (Intermediate TSS, mg/L)	–Xa*Vaq/(Hc*Vg+Vl)	qmax (computed)			–qmax(expected)Xa*Vaq/(Hc*Vg+Vl)	Residual square			SET I_Ethane #3	qmax_O2
		0	344.641	10.2572		y	TSS		3.41667	109.545			-0.088171	109.545	-1.46216	0.0603018		0.0711707	-0.104063	0.000252558				0.0711707
		6.83333	324.397	9.65466		slope	2.9067		13.5667	139.048			-0.0882267	139.048	-1.85596	0.0475371			-0.13209	0.00192396
		20.3	284.476	8.46654		y-intercept	99.614		25.65	174.171			-0.210028	174.171	-2.32476	0.0903441			-0.165455	0.0019868
		31	208.967	6.21924																0.00416331	SUM
																							AVERAGE	0.0880644
																							STD	0.0168346
	qmax_C2H6
		Vaq (L)	0.05
		Vg (L)	0.11
		k-C2H6 (mol/kg-bar)	0.0019
		*HC_C2H6 dimensionless (CG/CL)	24.1
			CL=CG/Hc														qmax (expected->fitted value)		Nonlinear least-squares fitting
	SET I_Ethane_#1	t (time_hour)	CG-C2H6 (mg/L)	CL-C2H6 (mg/L)		x	Time		x (time, hr)	Y (Intermediate TSS, mg/L)			dCL/dt	Xa (Intermediate TSS, mg/L)	–Xa*Vaq/(Hc*Vg+Vl)	qmax (computed)			–qmax(expected)Xa*Vaq/(Hc*Vg+Vl)	Residual square			SET I_Ethane #1	qmax_C2H6
		0	54.7037	2.26986		y	TSS		3.41667	112.637			-0.0597518	112.637	-2.0851	0.0286565		0.0225301	-0.0469777	0.000163179				0.0225301
		6.83333	44.8636	1.86156		slope	3.447		13.5667	147.624			-0.0513086	147.624	-2.73277	0.0187753			-0.0615697	0.000105291
		20.3	28.2115	1.1706		y-intercept	100.86		25.65	189.276			-0.0789358	189.276	-3.50381	0.0225286			-0.0789412	2.92757e-11
		31	7.85636	0.32599																0.00026847	SUM
			CL=CG/Hc														qmax (expected->fitted value)		Nonlinear least-squares fitting
	SET I_Ethane_#2	t (time_hour)	CG-C2H6 (mg/L)	CL-C2H6 (mg/L)		x	Time		x (time, hr)	Y (Intermediate TSS, mg/L)			dCL/dt	Xa (Intermediate TSS, mg/L)	–Xa*Vaq/(Hc*Vg+Vl)	qmax (computed)			–qmax(expected)Xa*Vaq/(Hc*Vg+Vl)	Residual square			SET I_Ethane #2	qmax_C2H6
		0	52.5422	2.18017		y	TSS		3.41667	117.496			-0.0212283	117.496	-2.17505	0.00975992		0.0189395	-0.0411943	0.000398643				0.0189395
		6.83333	49.0463	2.03511		slope	3.8857		13.5667	156.936			-0.0938947	156.936	-2.90515	0.0323201			-0.055022	0.00151108
		20.3	18.573	0.770666		y-intercept	104.22		25.65	203.888			-0.0527075	203.888	-3.77431	0.0139648			-0.0714836	0.000352541
		31	4.98136	0.206696																0.00226227	SUM
			CL=CG/Hc														qmax (expected->fitted value)		Nonlinear least-squares fitting
	SET I_Ethane_#3	t (time_hour)	CG-C2H6 (mg/L)	CL-C2H6 (mg/L)		x	Time		x (time, hr)	Y (Intermediate TSS, mg/L)			dCL/dt	Xa (Intermediate TSS, mg/L)	–Xa*Vaq/(Hc*Vg+Vl)	qmax (computed)			–qmax(expected)Xa*Vaq/(Hc*Vg+Vl)	Residual square			SET I_Ethane #3	qmax_C2H6
		0	48.6584	2.01902		y	TSS		3.41667	109.545			-0.0875352	109.545	-2.02786	0.0431662		0.0214488	-0.0434953	0.00193952				0.0214488
		6.83333	34.2428	1.42086		slope	2.9067		13.5667	139.048			-0.0373562	139.048	-2.57401	0.0145128			-0.0552096	0.000318741
		20.3	22.1189	0.917799		y-intercept	99.614		25.65	174.171			-0.0553118	174.171	-3.22419	0.0171552			-0.0691551	0.000191637
		31	7.85569	0.325962																0.00244989	SUM
																							AVERAGE	0.0209728
																							STD	0.00184204

## Sheet: SET II_Gas dynamics
	Gas chromatography standard										Unit conversion: Raw data (%) → Nominal concentration (mg/L-medium)									Unit conversion: Raw data (%) → Gaseous concentration (mg/L-gas)
													Time (hr)	0	5.58333	17.75	29.25	44.25				Time (hr)	0	5.58333	17.75	29.25	44.25
											SET II Pure CH4 condition (20% CH4, 5.5% O2, No C2H6)	CH4	Triplicate #1 (%)	0.214417	0.213359	0.169611	0.176231	0.167097		SET II Pure CH4 condition (20% CH4, 5.5% O2, No C2H6)	CH4	Triplicate #1 (%)	0.214417	0.213359	0.169611	0.176231	0.167097
													Triplicate #2 (%)	0.211759	0.200382	0.176195	0.176697	0.165354				Triplicate #2 (%)	0.211759	0.200382	0.176195	0.176697	0.165354
	CH4 standard												Triplicate #3 (%)	0.199697	0.179773	0.161753	0.158049	0.162353				Triplicate #3 (%)	0.199697	0.179773	0.161753	0.158049	0.162353
													Nominal #1 (mg/L)	303.25	301.753	239.881	249.243	236.326				CG-CH4 #1 (mg/L)	137.841	137.161	109.037	113.292	107.421
	0.02	0.05	0.1	0.2	0.4								Nominal #2 (mg/L)	299.492	283.4	249.193	249.902	233.86				CG-CH4 #2 (mg/L)	136.133	128.818	113.27	113.592	106.3
	120.168	222.088	598.798	1387.98	2268.99		Slope	6009.02					Nominal #3 (mg/L)	282.431	254.253	228.768	223.529	229.617				CG-CH4 #3 (mg/L)	128.378	115.569	103.985	101.604	104.371
	146.056	259.068	527.098	1128.77	2297.07		Intercept	1.03195					AVERAGE (mg/L)	295.057	279.802	239.281	240.892	233.268				AVERAGE (mg/L)	134.117	127.183	108.764	109.496	106.031
	168.79	278.098	621.079	1298.47	2573.8		R-squared	0.998732					STD	11.0949	23.9538	10.2262	15.0398	3.39357				STD	5.04313	10.8881	4.64828	6.83629	1.54253
Average	145.005	253.085	582.325	1271.74	2379.95							O2	Triplicate #1 (%)	0.0512559	0.0557346	0.0320916	0.0338279	0.0287241			O2	Triplicate #1 (%)	0.0512559	0.0557346	0.0320916	0.0338279	0.0287241
													Triplicate #2 (%)	0.0538596	0.0541801	0.0322887	0.033889	0.0269737				Triplicate #2 (%)	0.0538596	0.0541801	0.0322887	0.033889	0.0269737
													Triplicate #3 (%)	0.0555803	0.0514806	0.0356621	0.0321545	0.0310321				Triplicate #3 (%)	0.0555803	0.0514806	0.0356621	0.0321545	0.0310321
	O2 standard												Nominal #1 (mg/L)	144.983	157.651	90.7744	95.6858	81.2491				CG-O2 #1 (mg/L)	65.9012	71.6596	41.2611	43.4936	36.9314
													Nominal #2 (mg/L)	152.347	153.254	91.3318	95.8584	76.298				CG-O2 #2 (mg/L)	69.2488	69.6609	41.5145	43.572	34.6809
	0.02	0.05	0.1	0.2	0.4		Slope	5769.57					Nominal #3 (mg/L)	157.215	145.618	100.874	90.9523	87.7774				CG-O2 #3 (mg/L)	71.4612	66.19	45.8517	41.342	39.8988
	220.123	320.165	602.079	1201.06	2410.14		Intercept	64.3853					AVERAGE (mg/L)	151.515	152.174	94.3266	94.1655	81.7748				AVERAGE (mg/L)	68.8704	69.1701	42.8757	42.8025	37.1704
	201.059	310.004	678.198	1158.9	2298.65		R-squared	0.999378					STD	6.15837	6.08871	5.67682	2.78403	5.75775				STD	2.79926	2.76759	2.58037	1.26547	2.61716
	257.016	330.603	625.178	1230.13	2450.18							CO2	Triplicate #1 (%)	0	0	0.00801757	0.00777444	0.00739146			CO2	Triplicate #1 (%)	0	0	0.00801757	0.00777444	0.00739146
Average	226.066	320.257	635.152	1196.7	2386.32								Triplicate #2 (%)	0	0	0.0100759	0.00959609	0.00974383				Triplicate #2 (%)	0	0	0.0100759	0.00959609	0.00974383
													Triplicate #3 (%)	0	0	0.00882296	0.0081065	0.00903382				Triplicate #3 (%)	0	0	0.00882296	0.0081065	0.00903382
													Nominal #1 (mg/L)	0	0	31.1829	30.2374	28.7478				CG-CO2 #1 (mg/L)	0	0	14.1741	13.7443	13.0672
	CO2 standard												Nominal #2 (mg/L)	0	0	39.1884	37.3223	37.8969				CG-CO2 #2 (mg/L)	0	0	17.8129	16.9647	17.2259
													Nominal #3 (mg/L)	0	0	34.3154	31.5288	35.1355				CG-CO2 #3 (mg/L)	0	0	15.5979	14.3313	15.9707
	0.02	0.05	0.1	0.2	0.4		Slope	1394.34					AVERAGE (mg/L)	0	0	34.8956	33.0295	33.9268				AVERAGE (mg/L)	0	0	15.8616	15.0134	15.4213
	38.772	89.121	174.551	309.592	552.156		Intercept	21.3838					STD	0	0	4.03415	3.77337	4.6928				STD	0	0	1.83371	1.71517	2.13309
	40.605	88.21	163.108	324.144	594.368		R-squared	0.998922
	40.187	87.467	161.739	310.158	567.508								Time (hr)	0	5.56667	17.95	29.5	44.5833				Time (hr)	0	5.56667	17.95	29.5	44.5833
Average	39.8547	88.266	166.466	314.631	571.344						SET II Ethane Condition (20% CH4, 5.5% O2, 4.5% C2H6)	CH₄	Triplicate #1 (%)	0.191877	0.190605	0.178045	0.173807	0.164763		SET II Ethane Condition (20% CH4, 5.5% O2, 4.5% C2H6)	CH₄	Triplicate #1 (%)	0.191877	0.190605	0.178045	0.173807	0.164763
													Triplicate #2 (%)	0.177798	0.180812	0.160674	0.159127	0.149693				Triplicate #2 (%)	0.177798	0.180812	0.160674	0.159127	0.149693
													Triplicate #3 (%)	0.196166	0.191328	0.18139	0.168271	0.168279				Triplicate #3 (%)	0.196166	0.191328	0.18139	0.168271	0.168279
	H2 standard												Nominal #1 (mg/L)	271.372	269.573	251.81	245.815	233.025				CG-CH4 #1 (mg/L)	123.351	122.533	114.459	111.734	105.92
													Nominal #2 (mg/L)	251.461	255.722	227.242	225.054	211.712				CG-CH4 #2 (mg/L)	114.3	116.237	103.292	102.297	96.2326
	0.005	0.01	0.03	0.05	0.07		Slope	12520.8					Nominal #3 (mg/L)	277.438	270.596	256.54	237.986	237.997				CG-CH4 #3 (mg/L)	126.108	122.998	116.609	108.176	108.18
	75.098	150.498	382.048	650.777	875.788		Intercept	14.8237					AVERAGE (mg/L)	266.757	265.297	245.197	236.285	227.578				AVERAGE (mg/L)	121.253	120.59	111.453	107.402	103.444
	80.187	149.078	378.046	620.785	900.121		R-squared	0.999382					STD	13.5897	8.30756	15.7287	10.4845	13.9635				STD	6.17714	3.77617	7.14941	4.76568	6.34706
	77.978	148.987	352.068	680.787	897.888							O2	Triplicate #1 (%)	0.0531065	0.0512388	0.0363567	0.0326436	0.0308873			O2	Triplicate #1 (%)	0.0531065	0.0512388	0.0363567	0.0326436	0.0308873
Average	77.7543	149.521	370.721	650.783	891.266								Triplicate #2 (%)	0.0524635	0.0483874	0.0357565	0.035031	0.0297439				Triplicate #2 (%)	0.0524635	0.0483874	0.0357565	0.035031	0.0297439
													Triplicate #3 (%)	0.0513792	0.0508732	0.035544	0.0320181	0.0316605				Triplicate #3 (%)	0.0513792	0.0508732	0.035544	0.0320181	0.0316605
													Nominal #1 (mg/L)	150.217	144.934	102.839	92.3359	87.368				CG-O2 #1 (mg/L)	68.2805	65.8791	46.7449	41.9708	39.7127
	C2H6 standard												Nominal #2 (mg/L)	148.398	136.869	101.141	99.0887	84.1338				CG-O2 #2 (mg/L)	67.4538	62.2131	45.9732	45.0403	38.2426
													Nominal #3 (mg/L)	145.331	143.9	100.54	90.5665	89.5551				CG-O2 #3 (mg/L)	66.0597	65.4092	45.7	41.1666	40.7069
	0.01	0.03	0.05	0.1	0.2		Slope	5048.37					AVERAGE (mg/L)	147.982	141.901	101.507	93.997	87.019				AVERAGE (mg/L)	67.2647	64.5005	46.1393	42.7259	39.5541
	47.087	100.798	234.89	510.893	1012.9		Intercept	-12.9516					STD	2.46941	4.38858	1.19222	4.49741	2.72746				STD	1.12246	1.99481	0.54192	2.04428	1.23976
	52.497	128.209	227.121	512.787	985.655		R-squared	0.998878				CO2	Triplicate #1 (%)	0	0	0.0064663	0.00692027	0.00520262			CO2	Triplicate #1 (%)	0	0	0.0064663	0.00692027	0.00520262
	53.001	117.871	237.454	521.053	970.1								Triplicate #2 (%)	0	0	0.00662981	0.00748398	0.00634724				Triplicate #2 (%)	0	0	0.00662981	0.00748398	0.00634724
Average	50.8617	115.626	233.155	514.911	989.551								Triplicate #3 (%)	0	0	0.00844501	0.00630493	0.00625831				Triplicate #3 (%)	0	0	0.00844501	0.00630493	0.00625831
													Nominal #1 (mg/L)	0	0	25.1495	26.9152	20.2347				CG-CO2 #1 (mg/L)	0	0	11.4316	12.2342	9.19759
													Nominal #2 (mg/L)	0	0	25.7855	29.1077	24.6865				CG-CO2 #2 (mg/L)	0	0	11.7207	13.2308	11.2211
													Nominal #3 (mg/L)	0	0	32.8454	24.5219	24.3406				CG-CO2 #3 (mg/L)	0	0	14.9297	11.1463	11.0639
													AVERAGE (mg/L)	0	0	27.9268	26.8483	23.0873				AVERAGE (mg/L)	0	0	12.694	12.2038	10.4942
													STD	0	0	4.27147	2.29359	2.47646				STD	0	0	1.94158	1.04254	1.12566
												C2H6	Triplicate #1 (%)	0.0435714	0.0410308	0.034992	0.0339792	0.03266			C2H6	Triplicate #1 (%)	0.0435714	0.0410308	0.034992	0.0339792	0.03266
													Triplicate #2 (%)	0.0472889	0.0452546	0.0408096	0.0401432	0.0381275				Triplicate #2 (%)	0.0472889	0.0452546	0.0408096	0.0401432	0.0381275
													Triplicate #3 (%)	0.0459558	0.0459538	0.0433371	0.039996	0.0392982				Triplicate #3 (%)	0.0459558	0.0459538	0.0433371	0.039996	0.0392982
													Nominal #1 (mg/L)	115.543	108.806	92.7924	90.1066	86.6083				CG-C2H6 #1 (mg/L)	52.5197	49.4573	42.1784	40.9576	39.3674
													Nominal #2 (mg/L)	125.401	120.007	108.219	106.452	101.107				CG-C2H6 #2 (mg/L)	57.0006	54.5485	49.1906	48.3874	45.9578
													Nominal #3 (mg/L)	121.866	121.861	114.922	106.062	104.212				CG-C2H6 #3 (mg/L)	55.3937	55.3914	52.2373	48.21	47.3689
													AVERAGE (mg/L)	120.937	116.891	105.311	100.874	97.309				AVERAGE (mg/L)	54.9714	53.1324	47.8688	45.8517	44.2313
													STD	4.99424	7.06305	11.3478	9.32658	9.39617				STD	2.27011	3.21048	5.15809	4.23936	4.27098

## Sheet: SET II_OD and TSS
	Time (hr)	0	5.83333	20.1667	30.1667	45.1667
		0	0.243056	0.840278	1.25694	1.88194
	Date	2024-06-03 14:10:00	2024-06-03 20:00:00	2024-06-04 10:20:00	2024-06-04 20:20:00	2024-06-05 11:20:00
SET II Pure CH4	OD #1	0.081	0.109	0.139	0.134	0.129
	OD #2	0.076	0.104	0.135	0.132	0.127
	OD #3	0.084	0.103	0.141	0.142	0.139
	TSS #1 (mg/L)	87.7083	110.429	134.772	130.715	126.658
	TSS #2 (mg/L)	83.651	106.372	131.526	129.092	125.035
	TSS #3 (mg/L)	90.1426	105.56	136.395	137.207	134.772
	AVERAGE (mg/L)	87.1673	107.454	134.231	132.338	128.822
	STD	3.27943	2.60844	2.47901	4.29378	5.21688
SET II Ethane	OD #1	0.093	0.097	0.132	0.126	0.123
	OD #2	0.083	0.093	0.124	0.122	0.113
	OD #3	0.083	0.094	0.116	0.12	0.116
	TSS #1 (mg/L)	97.4457	100.691	129.092	124.223	121.789
	TSS #2 (mg/L)	89.3312	97.4457	122.601	120.978	113.675
	TSS #3 (mg/L)	89.3312	98.2571	116.109	119.355	116.109
	AVERAGE (mg/L)	92.036	98.7981	122.601	121.519	117.191
	STD	4.6849	1.68916	6.49158	2.47901	4.16403
	Time(hour)	0	5.83333	20.1667	30.1667	45.1667	SLOPE
SET II Pure CH4	ln(TSS #1)	4.47402	4.70437	4.90359	4.87302	4.84149	0.0199053
	ln(TSS #2)	4.42665	4.66694	4.87921	4.86053	4.82859	0.0210019
	ln(TSS #3)	4.50139	4.65928	4.91556	4.92149	4.90359	0.020036
							0.0203144	AVERAGE
							0.000598945	STD
	Time(hour)	0	5.83333	20.1667	30.1667	45.1667	SLOPE
SET II Ethane	ln(TSS #1)	4.57929	4.61206	4.86053	4.82208	4.80229	0.0145844
	ln(TSS #2)	4.49235	4.57929	4.80893	4.79561	4.73334	0.0157591
	ln(TSS #3)	4.49235	4.58759	4.75453	4.7821	4.75453	0.0127454
							0.014363	AVERAGE
							0.00151902	STD
	Sample codes	Pure CH4	Ethane
	Growth rate #1	0.0199053	0.0145844		Growh rate_p-value in SET II
	Growth rate #2	0.0210019	0.0157591
	Growth rate #3	0.020036	0.0127454
	ANOVA:Single Factor
	SUMMARY
	Factor Levels	Count	Sum	Average	Variance
	Column 1	3	0.0609432	0.0203144	3.58735e-07
	Column 2	3	0.0430889	0.014363	2.30742e-06
	ANOVA
	Source of Variation	Sum of Squares	Degrees of Freedom	Mean Square	F-value	P-value	F Critical Value
	Between Groups	5.31289e-05	1	5.31289e-05	39.8543	0.00321984	7.70865
	Within Groups	5.33231e-06	4	1.33308e-06
	Total	5.84612e-05	5

## Sheet: SET II_qmax_Pure CH4
	qmax_CH4
		Vaq (L)	0.05
		Vg (L)	0.11
		k-Ch4 (mol/kg-bar)	0.0014
		*HC_CH4 dimensionless (CG/CL)	31.4
			CL=CG/Hc														qmax (expected->fitted value)		Nonlinear least-squares fitting
	SET II_pureCH4_#1	t (time_hour)	CG-CH4 (mg/L)	CL-CH4 (mg/L)		x	Time		x (time, hr)	Y (Intermediate TSS, mg/L)			dCL/dt	Xa (Intermediate TSS, mg/L)	–Xa*Vaq/(Hc*Vg+Vl)	qmax (computed)			–qmax(expected)Xa*Vaq/(Hc*Vg+Vl)	Residual square			SET II_Pure CH4 #1	qmax_CH4
		0	137.841	4.38983		y	TSS		2.79167	97.9627			-0.00387922	97.9627	-1.39787	0.00277509		0.0270393	-0.0377975	0.00115045				0.0270393
		5.58333	137.161	4.36817		slope	2.214		11.6667	117.612			-0.0736162	117.612	-1.67825	0.0438648			-0.0453788	0.000797352
		17.75	109.037	3.47251		y-intercept	91.782													0.0019478	SUM
			CL=CG/Hc														qmax (expected->fitted value)		Nonlinear least-squares fitting
	SET II_pureCH4_#2	t (time_hour)	CG-CH4 (mg/L)	CL-CH4 (mg/L)		x	Time		x (time, hr)	Y (Intermediate TSS, mg/L)			dCL/dt	Xa (Intermediate TSS, mg/L)	–Xa*Vaq/(Hc*Vg+Vl)	qmax (computed)			–qmax(expected)Xa*Vaq/(Hc*Vg+Vl)	Residual square			SET II_Pure CH4 #2	qmax_CH4
		0	136.133	4.33543		y	TSS		2.79167	93.9216			-0.0417201	93.9216	-1.34021	0.0311296		0.027502	-0.0368583	2.36367e-05				0.027502
		5.58333	128.818	4.10249		slope	2.2573		11.6667	113.955			-0.0406994	113.955	-1.62607	0.0250292			-0.0447202	1.61675e-05
		17.75	113.27	3.60732		y-intercept	87.62													3.98042e-05	SUM
			CL=CG/Hc														qmax (expected->fitted value)		Nonlinear least-squares fitting
	SET II_pureCH4_#3	t (time_hour)	CG-CH4 (mg/L)	CL-CH4 (mg/L)		x	Time		x (time, hr)	Y (Intermediate TSS, mg/L)			dCL/dt	Xa (Intermediate TSS, mg/L)	–Xa*Vaq/(Hc*Vg+Vl)	qmax (computed)			–qmax(expected)Xa*Vaq/(Hc*Vg+Vl)	Residual square			SET II_Pure CH4 #3	qmax_CH4
		0	128.378	4.08847		y	TSS		2.79167	97.3829			-0.0730584	97.3829	-1.3896	0.0525753		0.0321353	-0.0446551	0.000806747				0.0321353
		5.58333	115.569	3.68056		slope	2.2667		11.6667	117.5			-0.0303226	117.5	-1.67665	0.0180852			-0.0538798	0.000554939
		17.75	103.985	3.31163		y-intercept	91.055													0.00136169	SUM
																							AVERAGE	0.0288922
																							STD	0.00281812
	qmax_O2
		Vaq (L)	0.05
		Vg (L)	0.11
		k-O2 (mol/kg-bar)	0.0013
		*HC_O2 dimensionless (CG/CL)	33.6
			CL=CG/Hc														qmax (expected->fitted value)		Nonlinear least-squares fitting
	SET II_pureCH4_#1	t (time_hour)	CG-O2 (mg/L)	CL-O2 (mg/L)		x	Time		x (time, hr)	Y (Intermediate TSS, mg/L)			dCL/dt	Xa (Intermediate TSS, mg/L)	–Xa*Vaq/(Hc*Vg+Vl)	qmax (computed)			–qmax(expected)Xa*Vaq/(Hc*Vg+Vl)	Residual square			SET II_Pure CH4 #1	qmax_O2
		0	65.9012	1.96135		y	TSS		2.79167	97.9627			0.0306948	97.9627	-1.30756	-0.0234748		0.0183747	-0.0240262	0.00299439				0.0183747
		5.58333	71.6596	2.13273		slope	2.214		11.6667	117.612			-0.0743603	117.612	-1.56983	0.0473682			-0.0288453	0.00207162
		17.75	41.2611	1.22801		y-intercept	91.782													0.005066	SUM
			CL=CG/Hc														qmax (expected->fitted value)		Nonlinear least-squares fitting
	SET II_pureCH4_#2	t (time_hour)	CG-O2 (mg/L)	CL-O2 (mg/L)		x	Time		x (time, hr)	Y (Intermediate TSS, mg/L)			dCL/dt	Xa (Intermediate TSS, mg/L)	–Xa*Vaq/(Hc*Vg+Vl)	qmax (computed)			–qmax(expected)Xa*Vaq/(Hc*Vg+Vl)	Residual square			SET II_Pure CH4 #2	qmax_O2
		0	69.2488	2.06098		y	TSS		2.79167	93.9216			0.00219639	93.9216	-1.25363	-0.00175203		0.0262811	-0.0329466	0.00123503				0.0262811
		5.58333	69.6609	2.07324		slope	2.2573		11.6667	113.955			-0.0688513	113.955	-1.52102	0.0452664			-0.0399742	0.000833887
		17.75	41.5145	1.23555		y-intercept	87.62													0.00206892	SUM
			CL=CG/Hc														qmax (expected->fitted value)		Nonlinear least-squares fitting
	SET I_pureCH4_#3	t (time_hour)	CG-O2 (mg/L)	CL-O2 (mg/L)		x	Time		x (time, hr)	Y (Intermediate TSS, mg/L)			dCL/dt	Xa (Intermediate TSS, mg/L)	–Xa*Vaq/(Hc*Vg+Vl)	qmax (computed)			–qmax(expected)Xa*Vaq/(Hc*Vg+Vl)	Residual square			SET II_Pure CH4 #3	qmax_O2
		0	71.4612	2.12682		y	TSS		2.79167	97.3829			-0.0280981	97.3829	-1.29982	0.0216169		0.0276435	-0.0359317	6.13655e-05				0.0276435
		5.58333	66.19	1.96994		slope	2.2667		11.6667	117.5			-0.0497512	117.5	-1.56834	0.0317223			-0.0433544	4.09197e-05
		17.75	45.8517	1.36463		y-intercept	91.055													0.000102285	SUM
																							AVERAGE	0.0240998
																							STD	0.00500462

[truncated: 9 more sheets: SET II_qmax_Ethane, SET III_Gas dynamics, SET III_OD and TSS, SET III_qmax_Pure CH4, SET III_qmax_Ethane, SET IV_Gas dynamics, SET IV_OD and TSS, SET IV_qmax_Pure CH4, SET IV_qmax_Ethane]
