# Supplementary material for: Non-growth substrate ethane perturbs core methanotrophy in obligate methanotroph Methylosinus trichosporium OB3b upon nutrient availability
Source: Appl Environ Microbiol. 2025 Jul 10;91(8):e00969-25. doi: 10.1128/aem.00969-25 (PMC12366354; doi:10.1128/aem.00969-25)
Supplement: File S2 — Detailed raw data and kinetic analyses associated with Table 2 and Fig. 4. [file aem.00969-25-s0002.xlsx]

## Sheet: Table of contents
	Table of Contents
	Sheet number	Sheet name	Description
	1	SI_Gas unit conversion	Conversion of raw gas data (%, v/v) to nominal aqueous-phase concentrations (mg/L) for figure plotting, and to gas-phase concentrations (mg/L) for kinetic analyses
	2	SI_Henry's constant	Temperature correction of Henry’s law constants and conversion to dimensionless form for kinetic analyses
	3	Gas dynamics	Periodically measured gas-phase data and calculated nominal concentrations or gaseous concentrations under SET III (10% CH4, 30% O2) with 0–50% C2H6
	4	OD and TSS	Periodically measured optical density (OD) and calculated total suspended solids (TSS) under SET III (10% CH4, 30% O2) with 0–50% C2H6
	5	E0_C2H6 0%	E0 data (10% CH4, 30% O2 without C2H6)	Calculation of maximum specific utilization rates of CH4 (qmax_CH4) and O2 (qmax_O2) under E0 condition
	6	E5_C2H6 5%	E5 data (10% CH4, 30% O2 with 5% C2H6)	Calculation of maximum specific utilization rates of CH4 (qmax_CH4) and O2 (qmax_O2) under E5 condition
	7	E10_C2H6 10%	E10 data (10% CH4, 30% O2 with 10% C2H6)	Calculation of maximum specific utilization rates of CH4 (qmax_CH4) and O2 (qmax_O2) under E10 condition
	8	E20_C2H6 20%	E20 data (10% CH4, 30% O2 with 20% C2H6)	Calculation of maximum specific utilization rates of CH4 (qmax_CH4) and O2 (qmax_O2) under E20 condition
	9	E50_C2H6 50%	E50 data (10% CH4, 30% O2 with 50% C2H6)	Calculation of maximum specific utilization rates of CH4 (qmax_CH4) and O2 (qmax_O2) under E50 condition
	10	ObliE20_C2H6 20%	ObliE20 data (30% O2 with 20% C2H6 without CH4)	Calculation of maximum specific utilization rates of CH4 (qmax_CH4) and O2 (qmax_O2) under ObliE20 condition

## Sheet: SI_Gas unit conversion
	SI_Unit conversion
																			value
																		PCH4 (atm)	0.2
																		R (atm•L/mol•K)	0.0821
																		T (K)	303.15
																		n (mol)	0.000883938
																		molar mass (mg)	16000
																		mass (mg)	14.143
																		mg/L-medium	282.86	→used in figure plotting
																		mg/L-gas	128.573	→used for kinetic analysis as CG

## Sheet: SI_Henry's constant
	SI_Henry's constant
																			Temperature (°C)	Temperature (K)	Hsbp°(mol*kg-1*atm-1)	Temperature dependent constant (K)	Hsbp(T)(mol*kg-1*atm-1)	HScc (CL/CG)	HC (CG/CL)
																		CH4	30	303.15	0.0014	1600	0.00128141	0.0318925	31.3553
																		O2	30	303.15	0.0013	1500	0.00119648	0.0297788	33.581
																		C2H6	30	303.15	0.0019	2400	0.00166377	0.041409	24.1494

## Sheet: Gas dynamics
	Gas chromatography standard										Unit conversion: Raw data (%) → Nominal concentration (mg/L-medium)									Unit conversion: Raw data (%) → Gaseous concentration (mg/L-gas)
													Time (hr)	0	6.3	19.3333	30.5833	43.5833				Time (hr)	0	6.3	19.3333	30.5833	43.5833
											E0 (CH4 10%, O2 30%, C2H6 0%)	CH₄	Triplicate #1 (%)	0.0871903	0.081094	0.00765935	0	0		E0 (CH4 10%, O2 30%, C2H6 0%)	CH₄	Triplicate #1 (%)	0.0871903	0.081094	0.00765935	0	0
													Triplicate #2 (%)	0.0883484	0.0847136	0.0112752	0	0				Triplicate #2 (%)	0.0883484	0.0847136	0.0112752	0	0
													Triplicate #3 (%)	0.0858137	0.0780188	0.000270203	0	0				Triplicate #3 (%)	0.0858137	0.0780188	0.000270203	0	0
	CH4 standard												Nominal #1 (mg/L)	123.313	114.691	10.8326	0	0				CG-CH4 #1 (mg/L)	56.0515	52.1324	4.92392	0	0
													Nominal #2 (mg/L)	124.951	119.811	15.9466	0	0				CG-CH4 #2 (mg/L)	56.7961	54.4594	7.24844	0	0
	0.02	0.05	0.1	0.2	0.4		Slope	5590.63					Nominal #3 (mg/L)	121.366	110.342	0.382149	0	0				CG-CH4 #3 (mg/L)	55.1665	50.1555	0.173704	0	0
	119.239	329.738	670.637	1294.41	2185.95		Intercept	57.4214					AVERAGE (mg/L)	123.21	114.948	9.05378	0	0				AVERAGE (mg/L)	56.0047	52.2491	4.11535	0	0
	120.933	312.813	640.145	1205.72	2170.55		R-squared	0.997851					STD	1.79469	4.73943	7.93322	0	0				STD	0.815766	2.15429	3.60601	0	0
	128.788	290.952	639.391	1274.41	2391.99							O2	Triplicate #1 (%)	0.267533	0.258999	0.182694	0.162077	0.161639			O2	Triplicate #1 (%)	0.267533	0.258999	0.182694	0.162077	0.161639
Average	122.987	311.168	650.058	1258.18	2249.5								Triplicate #2 (%)	0.269698	0.25612	0.195552	0.166585	0.164881				Triplicate #2 (%)	0.269698	0.25612	0.195552	0.166585	0.164881
													Triplicate #3 (%)	0.266332	0.252401	0.180432	0.160179	0.146124				Triplicate #3 (%)	0.266332	0.252401	0.180432	0.160179	0.146124
													Nominal #1 (mg/L)	756.745	732.604	516.769	458.452	457.213				CG-O2 #1 (mg/L)	343.975	333.002	234.895	208.387	207.824
	O2 standard												Nominal #2 (mg/L)	762.868	724.463	553.14	471.203	466.383				CG-O2 #2 (mg/L)	346.758	329.301	251.427	214.183	211.992
													Nominal #3 (mg/L)	753.347	713.943	510.371	453.083	413.326				CG-O2 #3 (mg/L)	342.431	324.52	231.987	205.947	187.875
	0.02	0.05	0.1	0.2	0.4		Slope	2269.48					AVERAGE (mg/L)	757.654	723.67	526.76	460.913	445.64				AVERAGE (mg/L)	344.388	328.941	239.436	209.506	202.564
	257.083	357.172	472.83	710.07	1090.27		Intercept	222.951					STD	4.82509	9.35553	23.0685	9.30771	28.3583				STD	2.19322	4.25251	10.4857	4.23078	12.8901
	294.85	246.738	453.691	718.82	1117.09		R-squared	0.998742				CO2	Triplicate #1 (%)	0	0	0.0218601	0.0357524	0.0392647			CO2	Triplicate #1 (%)	0	0	0.0218601	0.0357524	0.0392647
	261.548	337.588	445.167	671.19	1152.65								Triplicate #2 (%)	0	0	0.0298427	0.0391038	0.0401608				Triplicate #2 (%)	0	0	0.0298427	0.0391038	0.0401608
Average	271.16	313.833	457.229	700.027	1120								Triplicate #3 (%)	0	0	0.0319968	0.0396214	0.0396214				Triplicate #3 (%)	0	0	0.0319968	0.0396214	0.0396214
													Nominal #1 (mg/L)	0	0	85.0209	139.053	152.713				CG-CO2 #1 (mg/L)	0	0	38.6459	63.2059	69.4151
													Nominal #2 (mg/L)	0	0	116.068	152.088	156.199				CG-CO2 #2 (mg/L)	0	0	52.7583	69.1308	70.9993
	CO2 standard												Nominal #3 (mg/L)	0	0	124.446	154.1	154.1				CG-CO2 #3 (mg/L)	0	0	56.5665	70.0457	70.0457
													AVERAGE (mg/L)	0	0	108.512	148.414	154.337				AVERAGE (mg/L)	0	0	49.3235	67.4608	70.1534
	0.02	0.05	0.1	0.2	0.4		Slope	1368.09					STD	0	0	20.7705	8.16884	1.75473				STD	0	0	9.44113	3.71311	0.797605
	32.923	83.754	155.635	296.844	570.163		Intercept	19.0706				C2H6	Triplicate #1 (%)								C2H6	Triplicate #1 (%)
	39.454	83.783	151.114	304.976	534.298		R-squared	0.997576					Triplicate #2 (%)									Triplicate #2 (%)
	36.992	86.227	159.101	350.944	560.13								Triplicate #3 (%)									Triplicate #3 (%)
Average	36.4563	84.588	155.283	317.588	554.864								Nominal #1 (mg/L)									CG-C2H6 #1 (mg/L)
													Nominal #2 (mg/L)									CG-C2H6 #2 (mg/L)
													Nominal #3 (mg/L)									CG-C2H6 #3 (mg/L)
	H2 standard												AVERAGE (mg/L)									AVERAGE (mg/L)
													STD									STD
	0.005	0.01	0.03	0.05	0.07		Slope	10839.7
	75.098	150.498	382.048	589.079	798.098		Intercept	33.9231
	80.187	149.078	378.046	545.098	802.987		R-squared	0.999394					Time (hr)	0	5.53333	18.3667	29.5667	42.5333				Time (hr)	0	5.53333	18.3667	29.5667	42.5333
	77.978	148.987	352.068	560.198	785.068						E5 (CH4 10%, O2 30%, C2H6 5%)	CH₄	Triplicate #1 (%)	0.0809747	0.0821647	0.0598535	0.0407399	0.00372885		E5 (CH4 10%, O2 30%, C2H6 5%)	CH₄	Triplicate #1 (%)	0.0809747	0.0821647	0.0598535	0.0407399	0.00372885
Average	77.7543	149.521	370.721	564.792	795.384								Triplicate #2 (%)	0.0873543	0.0874705	0.0685335	0.0455388	0.0075717				Triplicate #2 (%)	0.0873543	0.0874705	0.0685335	0.0455388	0.0075717
													Triplicate #3 (%)	0.0846152	0.0843049	0.0632432	0.041634	0.00153231				Triplicate #3 (%)	0.0846152	0.0843049	0.0632432	0.041634	0.00153231
													Nominal #1 (mg/L)	114.523	116.206	84.6508	57.6185	5.27371				CG-CH4 #1 (mg/L)	52.0557	52.8207	38.4776	26.1902	2.39714
	C2H6 standard												Nominal #2 (mg/L)	123.545	123.71	96.927	64.4056	10.7087				CG-CH4 #2 (mg/L)	56.1569	56.2317	44.0577	29.2753	4.86758
													Nominal #3 (mg/L)	119.671	119.233	89.445	58.8831	2.16715				CG-CH4 #3 (mg/L)	54.3961	54.1966	40.6568	26.765	0.98507
	0.01	0.03	0.05	0.1	0.2	0.5	Slope	5441.12					AVERAGE (mg/L)	119.246	119.716	90.3409	60.3024	6.04985				AVERAGE (mg/L)	54.2029	54.4163	41.0641	27.4102	2.74993
	50.693	129.059	245.382	526.63	1097.82	2711.91	Intercept	-15.6071					STD	4.52633	3.77531	6.18696	3.6093	4.32333				STD	2.05742	1.71605	2.81225	1.64059	1.96515
	47.184	120.364	270.619	526.921	1123.25	2621.99	R-squared	0.999854				O2	Triplicate #1 (%)	0.278161	0.275223	0.259056	0.224321	0.174896			O2	Triplicate #1 (%)	0.278161	0.275223	0.259056	0.224321	0.174896
	45.543	121.357	246.153	530.668	1078.15	2753.18							Triplicate #2 (%)	0.278935	0.267539	0.242567	0.211151	0.166612				Triplicate #2 (%)	0.278935	0.267539	0.242567	0.211151	0.166612
Average	47.8067	123.593	254.051	528.073	1099.74	2695.69							Triplicate #3 (%)	0.256335	0.242552	0.227198	0.189878	0.128182				Triplicate #3 (%)	0.256335	0.242552	0.227198	0.189878	0.128182
													Nominal #1 (mg/L)	786.806	778.497	732.766	634.514	494.71				CG-O2 #1 (mg/L)	357.639	353.862	333.076	288.415	224.868
													Nominal #2 (mg/L)	788.997	756.761	686.126	597.264	471.278				CG-O2 #2 (mg/L)	358.635	343.982	311.875	271.483	214.217
													Nominal #3 (mg/L)	725.069	686.083	642.654	537.089	362.575				CG-O2 #3 (mg/L)	329.577	311.856	292.115	244.131	164.807
													AVERAGE (mg/L)	766.957	740.447	687.182	589.622	442.854				AVERAGE (mg/L)	348.617	336.567	312.355	268.01	201.297
													STD	36.2933	48.3183	45.0655	49.1599	70.5042				STD	16.4969	21.9629	20.4843	22.3454	32.0474
												CO2	Triplicate #1 (%)	0	0	0.00271652	0.00682738	0.0410387			CO2	Triplicate #1 (%)	0	0	0.00271652	0.00682738	0.0410387
													Triplicate #2 (%)	0	0	0.00211057	0.0101071	0.0434895				Triplicate #2 (%)	0	0	0.00211057	0.0101071	0.0434895
													Triplicate #3 (%)	0	0	0.00902972	0.0223425	0.047441				Triplicate #3 (%)	0	0	0.00902972	0.0223425	0.047441
													Nominal #1 (mg/L)	0	0	10.5655	26.5539	159.613				CG-CO2 #1 (mg/L)	0	0	4.80248	12.07	72.5513
													Nominal #2 (mg/L)	0	0	8.20869	39.31	169.145				CG-CO2 #2 (mg/L)	0	0	3.73122	17.8682	76.8841
													Nominal #3 (mg/L)	0	0	35.1196	86.8972	184.514				CG-CO2 #3 (mg/L)	0	0	15.9634	39.4987	83.8699
													AVERAGE (mg/L)	0	0	17.9646	50.9204	171.091				AVERAGE (mg/L)	0	0	8.16571	23.1456	77.7684
													STD	0	0	14.9033	31.803	12.5639				STD	0	0	6.77423	14.4559	5.71089
												C2H6	Triplicate #1 (%)	0.0433235	0.0434872	0.033644	0.0209628	0.00473508			C2H6	Triplicate #1 (%)	0.0433235	0.0434872	0.033644	0.0209628	0.00473508
													Triplicate #2 (%)	0.0470646	0.0472374	0.0373083	0.023107	0.00729264				Triplicate #2 (%)	0.0470646	0.0472374	0.0373083	0.023107	0.00729264
													Triplicate #3 (%)	0.0452069	0.0448208	0.0317826	0.0185699	0.00455074				Triplicate #3 (%)	0.0452069	0.0448208	0.0317826	0.0185699	0.00455074
													Nominal #1 (mg/L)	114.886	115.32	89.2177	55.5895	12.5566				CG-C2H6 #1 (mg/L)	52.2208	52.4182	40.5535	25.2679	5.70752
													Nominal #2 (mg/L)	124.807	125.265	98.9348	61.2756	19.3387				CG-C2H6 #2 (mg/L)	56.7303	56.9385	44.9704	27.8525	8.79033
													Nominal #3 (mg/L)	119.88	118.856	84.2817	49.244	12.0677				CG-C2H6 #3 (mg/L)	54.4911	54.0256	38.3098	22.3836	5.48533
													AVERAGE (mg/L)	119.858	119.814	90.8114	55.3697	14.6543				AVERAGE (mg/L)	54.4807	54.4608	41.2779	25.168	6.66106
													STD	4.96045	5.041	7.45543	6.01881	4.06416				STD	2.25475	2.29136	3.38883	2.73582	1.84735
													Time	0	5.8	18.6333	29.8333	42.8167				Time	0	5.8	18.6333	29.8333	42.8167
											E10 (CH4 10%, O2 30%, C2H6 10%)	CH₄	Triplicate #1 (%)	0.0872157	0.084712	0.0759523	0.0718403	0.0678767		E10 (CH4 10%, O2 30%, C2H6 10%)	CH₄	Triplicate #1 (%)	0.0872157	0.084712	0.0759523	0.0718403	0.0678767
													Triplicate #2 (%)	0.089143	0.0860634	0.0753769	0.0716881	0.0697221				Triplicate #2 (%)	0.089143	0.0860634	0.0753769	0.0716881	0.0697221
													Triplicate #3 (%)	0.0902565	0.0876728	0.0788504	0.0738258	0.0698412				Triplicate #3 (%)	0.0902565	0.0876728	0.0788504	0.0738258	0.0698412
													Nominal #1 (mg/L)	123.349	119.808	107.42	101.604	95.9981				CG-CH4 #1 (mg/L)	56.0678	54.4583	48.827	46.1836	43.6355
													Nominal #2 (mg/L)	126.075	121.72	106.606	101.389	98.6081				CG-CH4 #2 (mg/L)	57.3068	55.3271	48.4571	46.0857	44.8218
													Nominal #3 (mg/L)	127.65	123.996	111.518	104.412	98.7765				CG-CH4 #3 (mg/L)	58.0226	56.3617	50.6901	47.4599	44.8984
													AVERAGE (mg/L)	125.691	121.841	108.514	102.468	97.7942				AVERAGE (mg/L)	57.1324	55.3824	49.3248	46.5764	44.4519
													STD	2.17583	2.09641	2.63297	1.68681	1.55778				STD	0.989012	0.952916	1.1968	0.766732	0.708082
												O2	Triplicate #1 (%)	0.26342	0.262524	0.210648	0.201444	0.201004			O2	Triplicate #1 (%)	0.26342	0.262524	0.210648	0.201444	0.201004
													Triplicate #2 (%)	0.276403	0.276511	0.234806	0.231804	0.225487				Triplicate #2 (%)	0.276403	0.276511	0.234806	0.231804	0.225487
													Triplicate #3 (%)	0.263174	0.267925	0.227864	0.221642	0.199231				Triplicate #3 (%)	0.263174	0.267925	0.227864	0.221642	0.199231
													Nominal #1 (mg/L)	745.111	742.575	595.84	569.806	568.56				CG-O2 #1 (mg/L)	338.687	337.534	270.836	259.003	258.436
													Nominal #2 (mg/L)	781.836	782.141	664.172	655.681	637.813				CG-O2 #2 (mg/L)	355.38	355.519	301.897	298.037	289.915
													Nominal #3 (mg/L)	744.415	757.854	644.537	626.936	563.546				CG-O2 #3 (mg/L)	338.37	344.479	292.971	284.971	256.157
													AVERAGE (mg/L)	757.121	760.857	634.85	617.474	589.973				AVERAGE (mg/L)	344.146	345.844	288.568	280.67	268.169
													STD	21.4067	19.9531	35.181	43.7122	41.5066				STD	9.73032	9.0696	15.9913	19.8692	18.8666
												CO2	Triplicate #1 (%)	0	0	0.00215004	0.00507383	0.0145762			CO2	Triplicate #1 (%)	0	0	0.00215004	0.00507383	0.0145762
													Triplicate #2 (%)	0	0	0.00450369	0.00663367	0.0117986				Triplicate #2 (%)	0	0	0.00450369	0.00663367	0.0117986
													Triplicate #3 (%)	0	0	0.00516959	0.00845958	0.0165936				Triplicate #3 (%)	0	0	0.00516959	0.00845958	0.0165936
													Nominal #1 (mg/L)	0	0	8.36221	19.7338	56.6915				CG-CO2 #1 (mg/L)	0	0	3.801	8.96991	25.7688
													Nominal #2 (mg/L)	0	0	17.5163	25.8005	45.8884				CG-CO2 #2 (mg/L)	0	0	7.96197	11.7275	20.8584
													Nominal #3 (mg/L)	0	0	20.1062	32.9021	64.5378				CG-CO2 #3 (mg/L)	0	0	9.13919	14.9555	29.3354
													AVERAGE (mg/L)	0	0	15.3283	26.1455	55.7059				AVERAGE (mg/L)	0	0	6.96739	11.8843	25.3209
													STD	0	0	6.17019	6.59092	9.36368				STD	0	0	2.80463	2.99587	4.25622
												C2H6	Triplicate #1 (%)	0.0893677	0.0819185	0.0687291	0.0618658	0.0577811			C2H6	Triplicate #1 (%)	0.0893677	0.0819185	0.0687291	0.0618658	0.0577811
													Triplicate #2 (%)	0.0984511	0.0982684	0.0833807	0.0768778	0.0701358				Triplicate #2 (%)	0.0984511	0.0982684	0.0833807	0.0768778	0.0701358
													Triplicate #3 (%)	0.0978354	0.0935631	0.0771691	0.0710473	0.0644103				Triplicate #3 (%)	0.0978354	0.0935631	0.0771691	0.0710473	0.0644103
													Nominal #1 (mg/L)	236.986	217.233	182.257	164.057	153.225				CG-C2H6 #1 (mg/L)	107.721	98.7421	82.844	74.5712	69.6477
													Nominal #2 (mg/L)	261.074	260.59	221.11	203.866	185.987				CG-C2H6 #2 (mg/L)	118.67	118.45	100.505	92.6662	84.5396
													Nominal #3 (mg/L)	259.441	248.112	204.638	188.404	170.804				CG-C2H6 #3 (mg/L)	117.928	112.778	93.0173	85.6384	77.6383
													AVERAGE (mg/L)	252.501	241.978	202.668	185.442	170.005				AVERAGE (mg/L)	114.773	109.99	92.122	84.2919	77.2752
													STD	13.4604	22.3199	19.5014	20.0691	16.3957				STD	6.11837	10.1454	8.86427	9.12233	7.45259
													Time	0	6.25	19.25	30.5333	43.6667				Time	0	6.25	19.25	30.5333	43.6667
											E20 Ethane 20%	CH₄	Triplicate #1 (%)	0.0857174	0.0857164	0.0775071	0.0756089	0.0718308		E20 Ethane 20%	CH₄	Triplicate #1 (%)	0.0857174	0.0857164	0.0775071	0.0756089	0.0718308
													Triplicate #2 (%)	0.0814746	0.0822227	0.0751412	0.0723869	0.0655587				Triplicate #2 (%)	0.0814746	0.0822227	0.0751412	0.0723869	0.0655587
													Triplicate #3 (%)	0.0805771	0.0745461	0.0704235	0.0684636	0.0648856				Triplicate #3 (%)	0.0805771	0.0745461	0.0704235	0.0684636	0.0648856
													Nominal #1 (mg/L)	121.23	121.229	109.618	106.934	101.59				CG-CH4 #1 (mg/L)	55.1047	55.104	49.8265	48.6063	46.1775
													Nominal #2 (mg/L)	115.23	116.288	106.272	102.377	92.7198				CG-CH4 #2 (mg/L)	52.3771	52.858	48.3056	46.535	42.1453
													Nominal #3 (mg/L)	113.96	105.431	99.6	96.8281	91.7678				CG-CH4 #3 (mg/L)	51.8001	47.923	45.2727	44.0128	41.7126
													AVERAGE (mg/L)	116.807	114.316	105.164	102.046	95.3593				AVERAGE (mg/L)	53.094	51.9617	47.8016	46.3847	43.3452
													STD	3.88314	8.08158	5.10039	5.06094	5.41722				STD	1.76506	3.67345	2.31836	2.30043	2.46237
												O2	Triplicate #1 (%)	0.267563	0.268018	0.245561	0.237091	0.218562			O2	Triplicate #1 (%)	0.267563	0.268018	0.245561	0.237091	0.218562
													Triplicate #2 (%)	0.258725	0.256853	0.232269	0.222853	0.205851				Triplicate #2 (%)	0.258725	0.256853	0.232269	0.222853	0.205851
													Triplicate #3 (%)	0.255048	0.251147	0.226068	0.210614	0.201591				Triplicate #3 (%)	0.255048	0.251147	0.226068	0.210614	0.201591
													Nominal #1 (mg/L)	756.829	758.116	694.594	670.637	618.225				CG-O2 #1 (mg/L)	344.013	344.598	315.724	304.835	281.011
													Nominal #2 (mg/L)	731.83	726.534	656.996	630.362	582.27				CG-O2 #2 (mg/L)	332.65	330.243	298.634	286.528	264.668
													Nominal #3 (mg/L)	721.43	710.395	639.457	595.743	570.221				CG-O2 #3 (mg/L)	327.923	322.907	290.662	270.792	259.191
													AVERAGE (mg/L)	736.696	731.682	663.682	632.247	590.239				AVERAGE (mg/L)	334.862	332.583	301.674	287.385	268.29
													STD	18.1939	24.2733	28.17	37.4827	24.9744				STD	8.26993	11.0333	12.8045	17.0376	11.352
												CO2	Triplicate #1 (%)	0	0	0	0	0.00707151			CO2	Triplicate #1 (%)	0	0	0	0	0.00707151
													Triplicate #2 (%)	0	0	0	0	0.00896394				Triplicate #2 (%)	0	0	0	0	0.00896394
													Triplicate #3 (%)	0	0	0.00107043	0.00435239	0.0100231				Triplicate #3 (%)	0	0	0.00107043	0.00435239	0.0100231
													Nominal #1 (mg/L)	0	0	0	0	27.5034				CG-CO2 #1 (mg/L)	0	0	0	0	12.5016
													Nominal #2 (mg/L)	0	0	0	0	34.8637				CG-CO2 #2 (mg/L)	0	0	0	0	15.8471
													Nominal #3 (mg/L)	0	0	4.16325	16.9279	38.983				CG-CO2 #3 (mg/L)	0	0	1.89239	7.69448	17.7196
													AVERAGE (mg/L)	0	0	1.38775	5.64262	33.7834				AVERAGE (mg/L)	0	0	0.630795	2.56483	15.3561
													STD	0	0	2.40365	9.7733	5.81556				STD	0	0	1.09257	4.44241	2.64343
												C2H6	Triplicate #1 (%)	0.190352	0.190309	0.177769	0.171953	0.166624			C2H6	Triplicate #1 (%)	0.190352	0.190309	0.177769	0.171953	0.166624
													Triplicate #2 (%)	0.18281	0.181706	0.165923	0.165509	0.157257				Triplicate #2 (%)	0.18281	0.181706	0.165923	0.165509	0.157257
													Triplicate #3 (%)	0.17711	0.174537	0.164394	0.157697	0.152117				Triplicate #3 (%)	0.17711	0.174537	0.164394	0.157697	0.152117
													Nominal #1 (mg/L)	504.778	504.664	471.409	455.988	441.856				CG-C2H6 #1 (mg/L)	229.445	229.393	214.277	207.267	200.844
													Nominal #2 (mg/L)	484.778	481.851	439.997	438.898	417.017				CG-C2H6 #2 (mg/L)	220.354	219.023	199.999	199.499	189.553
													Nominal #3 (mg/L)	469.662	462.841	435.943	418.183	403.385				CG-C2H6 #3 (mg/L)	213.483	210.382	198.156	190.083	183.357
													AVERAGE (mg/L)	486.406	483.118	449.116	437.689	420.753				AVERAGE (mg/L)	221.094	219.599	204.144	198.95	191.251
													STD	17.6148	20.9402	19.4124	18.9314	19.5058				STD	8.00674	9.51827	8.8238	8.6052	8.86625
													Time	0	6.21667	19.35	30.5167	43.7167				Time	0	6.21667	19.35	30.5167	43.7167
											E50 Ethane 50%	CH₄	Triplicate #1 (%)	0.0696461	0.0695014	0.0675681	0.0678025	0.0650421		E50 Ethane 50%	CH₄	Triplicate #1 (%)	0.0696461	0.0695014	0.0675681	0.0678025	0.0650421
													Triplicate #2 (%)	0.0777911	0.0775164	0.0781457	0.0755891	0.0735276				Triplicate #2 (%)	0.0777911	0.0775164	0.0781457	0.0755891	0.0735276
													Triplicate #3 (%)	0.0773375	0.0775137	0.0774191	0.0717274	0.0715793				Triplicate #3 (%)	0.0773375	0.0775137	0.0774191	0.0717274	0.0715793
													Nominal #1 (mg/L)	98.5005	98.2959	95.5617	95.8931	91.9892				CG-CH4 #1 (mg/L)	44.773	44.6799	43.4371	43.5878	41.8133
													Nominal #2 (mg/L)	110.02	109.632	110.522	106.906	103.99				CG-CH4 #2 (mg/L)	50.0091	49.8325	50.237	48.5935	47.2682
													Nominal #3 (mg/L)	109.379	109.628	109.494	101.444	101.235				CG-CH4 #3 (mg/L)	49.7175	49.8308	49.77	46.111	46.0158
													AVERAGE (mg/L)	105.966	105.852	105.192	101.414	99.0713				AVERAGE (mg/L)	48.1665	48.1144	47.8147	46.0974	45.0324
													STD	6.47357	6.54354	8.35621	5.50636	6.28618				STD	2.94253	2.97434	3.79828	2.50289	2.85735
												O2	Triplicate #1 (%)	0.23594	0.232582	0.231758	0.226967	0.214552			O2	Triplicate #1 (%)	0.23594	0.232582	0.231758	0.226967	0.214552
													Triplicate #2 (%)	0.232581	0.2317	0.231845	0.221614	0.21114				Triplicate #2 (%)	0.232581	0.2317	0.231845	0.221614	0.21114
													Triplicate #3 (%)	0.221429	0.221412	0.219281	0.19165	0.170963				Triplicate #3 (%)	0.221429	0.221412	0.219281	0.19165	0.170963
													Nominal #1 (mg/L)	667.38	657.881	655.551	641.998	606.882				CG-O2 #1 (mg/L)	303.355	299.037	297.978	291.817	275.855
													Nominal #2 (mg/L)	657.878	655.387	655.797	626.857	597.231				CG-O2 #2 (mg/L)	299.036	297.903	298.089	284.935	271.469
													Nominal #3 (mg/L)	626.334	626.288	620.259	542.101	483.586				CG-O2 #3 (mg/L)	284.697	284.676	281.936	246.409	219.812
													AVERAGE (mg/L)	650.531	646.518	643.869	603.652	562.566				AVERAGE (mg/L)	295.696	293.872	292.668	274.387	255.712
													STD	21.4871	17.5646	20.4472	53.84	68.5689				STD	9.76685	7.98389	9.29417	24.4727	31.1677
												CO2	Triplicate #1 (%)	0	0	0	0	0			CO2	Triplicate #1 (%)	0	0	0	0	0
													Triplicate #2 (%)	0	0	0	0	0				Triplicate #2 (%)	0	0	0	0	0
													Triplicate #3 (%)	0	0	0	0	0.00162303				Triplicate #3 (%)	0	0	0	0	0.00162303
													Nominal #1 (mg/L)	0	0	0	0	0				CG-CO2 #1 (mg/L)	0	0	0	0	0
													Nominal #2 (mg/L)	0	0	0	0	0				CG-CO2 #2 (mg/L)	0	0	0	0	0
													Nominal #3 (mg/L)	0	0	0	0	6.31248				CG-CO2 #3 (mg/L)	0	0	0	0	2.86931
													AVERAGE (mg/L)	0	0	0	0	2.10416				AVERAGE (mg/L)	0	0	0	0	0.956436
													STD	0	0	0	0	3.64451				STD	0	0	0	0	1.6566
												C2H6	Triplicate #1 (%)	0.414691	0.414638	0.403801	0.403917	0.39801			C2H6	Triplicate #1 (%)	0.414691	0.414638	0.403801	0.403917	0.39801
													Triplicate #2 (%)	0.419226	0.420248	0.418537	0.408567	0.404265				Triplicate #2 (%)	0.419226	0.420248	0.418537	0.408567	0.404265
													Triplicate #3 (%)	0.414571	0.414263	0.414217	0.407145	0.388616				Triplicate #3 (%)	0.414571	0.414263	0.414217	0.407145	0.388616
													Nominal #1 (mg/L)	1099.68	1099.54	1070.81	1071.11	1055.45				CG-C2H6 #1 (mg/L)	499.856	499.792	486.73	486.87	479.75
													Nominal #2 (mg/L)	1111.71	1114.42	1109.88	1083.44	1072.04				CG-C2H6 #2 (mg/L)	505.323	506.555	504.492	492.474	487.289
													Nominal #3 (mg/L)	1099.36	1098.55	1098.43	1079.67	1030.54				CG-C2H6 #3 (mg/L)	499.711	499.341	499.285	490.76	468.426
													AVERAGE (mg/L)	1103.59	1104.17	1093.04	1078.08	1052.67				AVERAGE (mg/L)	501.63	501.896	496.835	490.035	478.488
													STD	7.03774	8.88988	20.0879	6.31814	20.8883				STD	3.19897	4.04086	9.13085	2.87188	9.4947
													Time	0	6.13333	19.2667	30.4333	43.55				Time	0	6.13333	19.2667	30.4333	43.55
											ObliE20 Ethane only 20% no CH4	CH₄	Triplicate #1 (%)							ObliE20 Ethane only 20% no CH4	CH₄	Triplicate #1 (%)
													Triplicate #2 (%)									Triplicate #2 (%)
													Triplicate #3 (%)									Triplicate #3 (%)
													Nominal #1 (mg/L)									CG-CH4 #1 (mg/L)
													Nominal #2 (mg/L)									CG-CH4 #2 (mg/L)
													Nominal #3 (mg/L)									CG-CH4 #3 (mg/L)
													AVERAGE (mg/L)									AVERAGE (mg/L)
													STD									STD
												O2	Triplicate #1 (%)	0.248542	0.232615	0.227475	0.232895	0.231358			O2	Triplicate #1 (%)	0.248542	0.232615	0.227475	0.232895	0.231358
													Triplicate #2 (%)	0.267684	0.266858	0.24924	0.250249	0.246341				Triplicate #2 (%)	0.267684	0.266858	0.24924	0.250249	0.246341
													Triplicate #3 (%)	0.265282	0.264075	0.250746	0.249039	0.240907				Triplicate #3 (%)	0.265282	0.264075	0.250746	0.249039	0.240907
													Nominal #1 (mg/L)	703.028	657.975	643.436	658.768	654.419				CG-O2 #1 (mg/L)	319.558	299.08	292.471	299.44	297.463
													Nominal #2 (mg/L)	757.173	754.834	705.002	707.856	696.8				CG-O2 #2 (mg/L)	344.169	343.107	320.455	321.753	316.727
													Nominal #3 (mg/L)	750.376	746.962	709.261	704.434	681.43				CG-O2 #3 (mg/L)	341.08	339.528	322.391	320.197	309.741
													AVERAGE (mg/L)	736.859	719.924	685.9	690.353	677.55				AVERAGE (mg/L)	334.936	327.238	311.773	313.797	307.977
													STD	29.4949	53.7933	36.8359	27.4066	21.4549				STD	13.4068	24.4515	16.7436	12.4575	9.75221
												CO2	Triplicate #1 (%)	0	0	0	0	0			CO2	Triplicate #1 (%)	0	0	0	0	0
													Triplicate #2 (%)	0	0	0	0	0				Triplicate #2 (%)	0	0	0	0	0
													Triplicate #3 (%)	0	0	0	0.0010909	0.00361193				Triplicate #3 (%)	0	0	0	0.0010909	0.00361193
													Nominal #1 (mg/L)	0	0	0	0	0				CG-CO2 #1 (mg/L)	0	0	0	0	0
													Nominal #2 (mg/L)	0	0	0	0	0				CG-CO2 #2 (mg/L)	0	0	0	0	0
													Nominal #3 (mg/L)	0	0	0	4.24285	14.048				CG-CO2 #3 (mg/L)	0	0	0	1.92857	6.38546
													AVERAGE (mg/L)	0	0	0	1.41428	4.68267				AVERAGE (mg/L)	0	0	0	0.642856	2.12849
													STD	0	0	0	2.44961	8.11062				STD	0	0	0	1.11346	3.68664
												C2H6	Triplicate #1 (%)	0.179451	0.177168	0.168235	0.16793	0.168174			C2H6	Triplicate #1 (%)	0.179451	0.177168	0.168235	0.16793	0.168174
													Triplicate #2 (%)	0.19219	0.188972	0.180268	0.179678	0.179898				Triplicate #2 (%)	0.19219	0.188972	0.180268	0.179678	0.179898
													Triplicate #3 (%)	0.17571	0.176016	0.162136	0.159225	0.15864				Triplicate #3 (%)	0.17571	0.176016	0.162136	0.159225	0.15864
													Nominal #1 (mg/L)	475.872	469.817	446.129	445.32	445.967				CG-C2H6 #1 (mg/L)	216.306	213.553	202.786	202.418	202.712
													Nominal #2 (mg/L)	509.652	501.12	478.036	476.474	477.056				CG-C2H6 #2 (mg/L)	231.66	227.782	217.289	216.579	216.844
													Nominal #3 (mg/L)	465.951	466.761	429.956	422.236	420.683				CG-C2H6 #3 (mg/L)	211.796	212.164	195.435	191.926	191.219
													AVERAGE (mg/L)	483.825	479.233	451.374	448.01	447.902				AVERAGE (mg/L)	219.921	217.833	205.17	203.641	203.592
													STD	22.9101	19.0161	24.4654	27.2189	28.2366				STD	10.4137	8.64369	11.1206	12.3722	12.8348

## Sheet: OD and TSS
	Time(hour)	0	6.7	18.8667	30.0333	43.3667
	Day	0	0.279167	0.786111	1.25139	1.80694		Time(hour)	0	6.7	18.8667	30.0333	43.3667
	Date	2024-07-13 14:38:00	2024-07-13 21:20:00	2024-07-14 09:30:00	2024-07-14 20:40:00	2024-07-15 10:00:00
E0 Ethane 0%	OD #1	0.082	0.133	0.228	0.235	0.235
	OD #2	0.08	0.135	0.201	0.25	0.258
	OD #3	0.088	0.144	0.23	0.229	0.231		E0						SLOPE
	TSS #1 (mg/L)	88.5197	129.904	206.991	212.671	212.671		Ln(TSS#1)	4.48323	4.86679	5.33268	5.35975	5.35975	0.0442081
	TSS #2 (mg/L)	86.8968	131.526	185.082	224.843	231.335		Ln(TSS#2)	4.46472	4.87921	5.2208	5.4154	5.44387	0.0386208
	TSS #3 (mg/L)	93.3884	138.83	208.614	207.803	209.425		Ln(TSS#3)	4.53677	4.93325	5.34049	5.33659	5.34437	0.0414938
	AVERAGE (mg/L)	89.6017	133.42	200.229	215.106	217.81								0.0414409	AVERAGE
	STD	3.37833	4.75465	13.1428	8.77715	11.8241								0.00279403	STD
E5 Ethane 5%	OD #1	0.082	0.091	0.121	0.14	0.175
	OD #2	0.082	0.093	0.104	0.131	0.162
	OD #3	0.087	0.098	0.128	0.159	0.187		E5						SLOPE
	TSS #1 (mg/L)	88.5197	95.8228	120.166	135.584	163.984		Ln(TSS#1)	4.48323	4.5625	4.78888	4.90959	5.09977	0.0143544
	TSS #2 (mg/L)	88.5197	97.4457	106.372	128.281	153.436		Ln(TSS#2)	4.48323	4.57929	4.66694	4.85422	5.03328	0.0125242
	TSS #3 (mg/L)	92.577	101.503	125.846	151.001	173.722		Ln(TSS#3)	4.52804	4.62009	4.83506	5.01729	5.15746	0.0149903
	AVERAGE (mg/L)	89.8721	98.2571	117.461	138.289	163.714								0.0139563	AVERAGE
	STD	2.34245	2.92572	10.0152	11.5993	10.1458								0.00128034	STD
E10 Ethane 10%	OD #1	0.084	0.092	0.107	0.119	0.124
	OD #2	0.081	0.077	0.098	0.111	0.131
	OD #3	0.087	0.09	0.109	0.127	0.136		E10						SLOPE
	TSS #1 (mg/L)	90.1426	96.6342	108.806	118.543	122.601		Ln(TSS#1)	4.50139	4.57093	4.68957	4.77528	4.80893	0.00732418
	TSS #2 (mg/L)	87.7083	84.4625	101.503	112.052	128.281		Ln(TSS#2)	4.47402	4.43631	4.62009	4.71896	4.85422	0.00965948
	TSS #3 (mg/L)	92.577	95.0113	110.429	125.035	132.338		Ln(TSS#3)	4.52804	4.554	4.70437	4.82859	4.88536	0.00898034
	AVERAGE (mg/L)	90.1426	92.036	106.913	118.543	127.74								0.00865467	AVERAGE
	STD	2.43434	6.60886	4.75465	6.49158	4.89118								0.00120123	STD
E20 Ethane 20%	OD #1	0.089	0.091	0.099	0.108	0.105
	OD #2	0.08	0.08	0.092	0.099	0.103
	OD #3	0.085	0.078	0.088	0.11	0.115		E20						SLOPE
	TSS #1 (mg/L)	94.1999	95.8228	102.314	109.617	107.183		Ln(TSS#1)	4.54542	4.5625	4.62805	4.697	4.67454	0.00350775
	TSS #2 (mg/L)	86.8968	86.8968	96.6342	102.314	105.56		Ln(TSS#2)	4.46472	4.46472	4.57093	4.62805	4.65928	0.00503047
	TSS #3 (mg/L)	90.9541	85.2739	93.3884	111.24	115.298		Ln(TSS#3)	4.51035	4.44587	4.53677	4.71169	4.74752	0.0069182
	AVERAGE (mg/L)	90.6836	89.3312	97.4457	107.724	109.347								0.00515214	AVERAGE
	STD	3.65902	5.68014	4.51795	4.75465	5.21688								0.00170848	STD
E50 Ethane 50%	OD #1	0.092	0.094	0.091	0.088	0.098
	OD #2	0.087	0.081	0.084	0.085	0.095
	OD #3	0.085	0.084	0.087	0.102	0.095		E50						SLOPE
	TSS #1 (mg/L)	96.6342	98.2571	95.8228	93.3884	101.503		Ln(TSS#1)	4.57093	4.58759	4.5625	4.53677	4.62009	0.000488825
	TSS #2 (mg/L)	92.577	87.7083	90.1426	90.9541	99.0686		Ln(TSS#2)	4.52804	4.47402	4.50139	4.51035	4.59581	0.00175445
	TSS #3 (mg/L)	90.9541	90.1426	92.577	104.749	99.0686		Ln(TSS#3)	4.51035	4.50139	4.52804	4.65156	4.59581	0.00290818
	AVERAGE (mg/L)	93.3884	92.036	92.8475	96.3637	99.88								0.00171715	AVERAGE
	STD	2.92572	5.52341	2.84971	7.36289	1.40547								0.00121011	STD
ObliE20 Only Ethane 20%	OD #1	0.089	0.085	0.087	0.083	0.088
	OD #2	0.085	0.087	0.075	0.074	0.081
	OD #3	0.083	0.083	0.077	0.075	0.074
	TSS #1 (mg/L)	94.1999	90.9541	92.577	89.3312	93.3884
	TSS #2 (mg/L)	90.9541	92.577	82.8396	82.0282	87.7083
	TSS #3 (mg/L)	89.3312	89.3312	84.4625	82.8396	82.0282
	AVERAGE (mg/L)	91.495	90.9541	86.6264	84.733	87.7083
	STD	2.47901	1.6229	5.21688	4.00278	5.68014

## Sheet: E0_C2H6 0%
	qmax_CH4
		Vaq (L)	0.05
		Vg (L)	0.11
		k-CH4 (mol/kg-bar)	0.0014
		*HC_CH4 dimensionless (CG/CL)	31.4
			CL=CG/Hc														qmax (expected->fitted value)		Nonlinear least-squares fitting
	E0_#1	Time (hr)	CG-CH4 (mg/L)	CL-CH4 (mg/L)		x	Time		x (time)	Y (Intermediate TSS)			dCL/dt	Xa (Intermediate TSS, mg/L)	–Xa*Vaq/(Hc*Vg+Vl)	qmax (computed)			–qmax(expected)Xa*Vaq/(Hc*Vg+Vl)	Residual square				qmax_CH4
		0	56.0515	1.78508		y	TSS		3.15	108.034			-0.0198113	108.034	-1.54158	0.0128513		0.037709	-0.0581314	0.00146843			E0_#1	0.037709
		6.3	52.1324	1.66027		slope	6.2863		12.8167	168.801			-0.115355	168.801	-2.4087	0.0478909			-0.0908296	0.00060148
		19.3333	4.92392	0.156813		y-intercept	88.232
																				0.00206991	SUM
			CL=CG/Hc														qmax (expected->fitted value)		Nonlinear least-squares fitting
	E0_#2	Time (hr)	CG-CH4 (mg/L)	CL-CH4 (mg/L)		x	Time		x (time)	Y (Intermediate TSS)			dCL/dt	Xa (Intermediate TSS, mg/L)	–Xa*Vaq/(Hc*Vg+Vl)	qmax (computed)			–qmax(expected)Xa*Vaq/(Hc*Vg+Vl)	Residual square				qmax_CH4
		0	56.7961	1.80879		y	TSS		3.15	107.066			-0.0118123	107.066	-1.52776	0.00773173		0.0376606	-0.0575365	0.00209071			E0_#2	0.0376606
		6.3	54.4594	1.73437		slope	5.1069		12.8167	156.432			-0.115361	156.432	-2.2322	0.0516802			-0.0840659	0.000979355
		19.3333	7.24844	0.230842		y-intercept	90.979
																				0.00307006	SUM
			CL=CG/Hc														qmax (expected->fitted value)		Nonlinear least-squares fitting
	E0_#3	Time (hr)	CG-CH4 (mg/L)	CL-CH4 (mg/L)		x	Time		x (time)	Y (Intermediate TSS)			dCL/dt	Xa (Intermediate TSS, mg/L)	–Xa*Vaq/(Hc*Vg+Vl)	qmax (computed)			–qmax(expected)Xa*Vaq/(Hc*Vg+Vl)	Residual square				qmax_CH4
		0	55.1665	1.7569		y	TSS		3.15	114.375			-0.0253312	114.375	-1.63207	0.0155209		0.0391496	-0.0638948	0.00148715			E0_#3	0.0391496
		6.3	50.1555	1.59731		slope	6.0623		12.8167	172.977			-0.122131	172.977	-2.46829	0.0494802			-0.0966325	0.00065019
		19.3333	0.173704	0.00553197		y-intercept	95.279
																				0.00213734	SUM
																							AVERAGE	0.0381731
																							STD	0.00084606
	qmax_O2
		Vaq (L)	0.05
		Vg (L)	0.11
		k-O2 (mol/kg-bar)	0.0013
		*HC_O2 dimensionless (CG/CL)	33.6
			CL=CG/Hc														qmax (expected->fitted value)		Nonlinear least-squares fitting
	E0_#1	t (time_hour)	CG-O2 (mg/L)	CL-O2 (mg/L)		x	Time		x (time)	Y (Intermediate TSS)			dCL/dt	Xa (Intermediate TSS, mg/L)	–Xa*Vaq/(Hc*Vg+Vl)	qmax (computed)			–qmax(expected)Xa*Vaq/(Hc*Vg+Vl)	Residual square				qmax_O2
		0	343.975	10.2374		y	TSS		3.15	108.034			-0.0518383	108.034	-1.44199	0.0359492		0.0809849	-0.116779	0.00421734			E0_#1	0.0809849
		6.3	333.002	9.91077		slope	6.2863		12.8167	168.801			-0.224029	168.801	-2.25309	0.0994318			-0.182466	0.00172745
		19.3333	234.895	6.99093		y-intercept	88.232
																				0.00594479	SUM
			CL=CG/Hc														qmax (expected->fitted value)		Nonlinear least-squares fitting
	E0_#2	t (time_hour)	CG-O2 (mg/L)	CL-O2 (mg/L)		x	Time		x (time)	Y (Intermediate TSS)			dCL/dt	Xa (Intermediate TSS, mg/L)	–Xa*Vaq/(Hc*Vg+Vl)	qmax (computed)			–qmax(expected)Xa*Vaq/(Hc*Vg+Vl)	Residual square				qmax_O2
		0	346.758	10.3202		y	TSS		3.15	107.066			-0.0824692	107.066	-1.42907	0.0577084		0.0764074	-0.109191	0.000714075			E0_#2	0.0764074
		6.3	329.301	9.80063		slope	5.1069		12.8167	156.432			-0.177827	156.432	-2.08799	0.0851667			-0.159538	0.000334496
		19.3333	251.427	7.48295		y-intercept	90.979
																				0.00104857	SUM
			CL=CG/Hc														qmax (expected->fitted value)		Nonlinear least-squares fitting
	E0_#3	t (time_hour)	CG-O2 (mg/L)	CL-O2 (mg/L)		x	Time		x (time)	Y (Intermediate TSS)			dCL/dt	Xa (Intermediate TSS, mg/L)	–Xa*Vaq/(Hc*Vg+Vl)	qmax (computed)			–qmax(expected)Xa*Vaq/(Hc*Vg+Vl)	Residual square				qmax_O2
		0	342.431	10.1914		y	TSS		3.15	114.375			-0.0846129	114.375	-1.52663	0.0554246		0.0805388	-0.122953	0.00146997			E0_#3	0.0805388
		6.3	324.52	9.65833		slope	6.0623		12.8167	172.977			-0.211302	172.977	-2.30883	0.0915189			-0.18595	0.000642678
		19.3333	231.987	6.90436		y-intercept	95.279
																				0.00211265	SUM
																							AVERAGE	0.0793104
																							STD	0.00252391

## Sheet: E5_C2H6 5%
	qmax_CH4
		Vaq (L)	0.05
		Vg (L)	0.11
		k-CH4 (mol/kg-bar)	0.0014
		*HC_CH4 dimensionless (CG/CL)	31.4
			CL=CG/Hc														qmax (expected->fitted value)		Nonlinear least-squares fitting
	E5_#1	Time (hr)	CG-CH4 (mg/L)	CL-CH4 (mg/L)		x	Time		x (time, hr)	Y (Intermediate TSS, mg/L)			dCL/dt	Xa (Intermediate TSS, mg/L)	–Xa*Vaq/(Hc*Vg+Vl)	qmax (computed)			–qmax(expected)Xa*Vaq/(Hc*Vg+Vl)	Residual square				qmax_CH4
		0	52.0557	1.65783		y	TSS		2.76667	91.1186			0.00440311	91.1186	-1.30021	-0.00338646		0.0199118	-0.0258896	0.000917646			E5_#1	0.0199118
		5.53333	52.8207	1.68219		slope	1.7442		11.95	107.136			-0.0355938	107.136	-1.52877	0.0232826			-0.0304406	2.65549e-05
		18.3667	38.4776	1.2254		y-intercept	86.293		23.9667	128.096			-0.0349393	128.096	-1.82785	0.019115			-0.0363959	2.12167e-06
		29.5667	26.1902	0.834083					36.05	149.171			-0.0584376	149.171	-2.12859	0.0274537			-0.0423841	0.000257714
		42.5333	2.39714	0.0763421																0.00120404	SUM
			CL=CG/Hc														qmax (expected->fitted value)		Nonlinear least-squares fitting
	E5_#2	Time (hr)	CG-CH4 (mg/L)	CL-CH4 (mg/L)		x	Time		x (time, hr)	Y (Intermediate TSS, mg/L)			dCL/dt	Xa (Intermediate TSS, mg/L)	–Xa*Vaq/(Hc*Vg+Vl)	qmax (computed)			–qmax(expected)Xa*Vaq/(Hc*Vg+Vl)	Residual square				qmax_CH4
		0	56.1569	1.78844		y	TSS		2.76667	89.7286			0.000430185	89.7286	-1.28037	-0.000335984		0.021962	-0.0281196	0.000815088			E5_#2	0.021962
		5.53333	56.2317	1.79082		slope	1.4731		11.95	103.257			-0.0302108	103.257	-1.47341	0.020504			-0.032359	4.61486e-06
		18.3667	44.0577	1.40311		y-intercept	85.653		23.9667	120.958			-0.0420339	120.958	-1.726	0.0243533			-0.0379065	1.70356e-05
		29.5667	29.2753	0.932333					36.05	138.758			-0.0599471	138.758	-1.98	0.0302764			-0.0434847	0.000271012
		42.5333	4.86758	0.155018																0.00110775	SUM
			CL=CG/Hc														qmax (expected->fitted value)		Nonlinear least-squares fitting
	E5_#3	Time (hr)	CG-CH4 (mg/L)	CL-CH4 (mg/L)		x	Time		x (time, hr)	Y (Intermediate TSS, mg/L)			dCL/dt	Xa (Intermediate TSS, mg/L)	–Xa*Vaq/(Hc*Vg+Vl)	qmax (computed)			–qmax(expected)Xa*Vaq/(Hc*Vg+Vl)	Residual square				qmax_CH4
		0	54.3961	1.73236		y	TSS		2.76667	96.0704			-0.00114826	96.0704	-1.37087	0.000837618		0.0205011	-0.0281043	0.000726627			E5_#3	0.0205011
		5.53333	54.1966	1.72601		slope	1.9299		11.95	113.793			-0.0336003	113.793	-1.62376	0.0206928			-0.0332889	9.69449e-08
		18.3667	40.6568	1.2948		y-intercept	90.731		23.9667	136.984			-0.0395012	136.984	-1.95468	0.0202085			-0.0400732	3.27169e-07
		29.5667	26.765	0.85239					36.05	160.304			-0.0633176	160.304	-2.28744	0.0276805			-0.046895	0.0002697
		42.5333	0.98507	0.0313717																0.000996751	SUM
																							AVERAGE	0.0207916
																							STD	0.00105551
	qmax_O2
		Vaq (L)	0.05
		Vg (L)	0.11
		k-O2 (mol/kg-bar)	0.0013
		*HC_O2 dimensionless (CG/CL)	33.6
			CL=CG/Hc														qmax (expected->fitted value)		Nonlinear least-squares fitting
	E5_#1	t (time_hour)	CG-O2 (mg/L)	CL-O2 (mg/L)		x	Time		x (time, hr)	Y (Intermediate TSS, mg/L)			dCL/dt	Xa (Intermediate TSS, mg/L)	–Xa*Vaq/(Hc*Vg+Vl)	qmax (computed)			–qmax(expected)Xa*Vaq/(Hc*Vg+Vl)	Residual square				qmax_O2
		0	357.639	10.644		y	TSS		2.76667	91.1186			-0.0203155	91.1186	-1.21621	0.0167039		0.0563751	-0.0685641	0.00232793			E5_#1	0.0563751
		5.53333	353.862	10.5316		slope	1.7442		11.95	107.136			-0.0482063	107.136	-1.43001	0.0337105			-0.0806168	0.00105044
		18.3667	333.076	9.91296		y-intercept	86.293		23.9667	128.096			-0.118676	128.096	-1.70977	0.0694107			-0.0963882	0.000496748
		29.5667	288.415	8.58379					36.05	149.171			-0.145857	149.171	-1.99108	0.0732556			-0.112247	0.00112966
		42.5333	224.868	6.6925																0.00500477	SUM
			CL=CG/Hc														qmax (expected->fitted value)		Nonlinear least-squares fitting
	E5_#2	t (time_hour)	CG-O2 (mg/L)	CL-O2 (mg/L)		x	Time		x (time, hr)	Y (Intermediate TSS, mg/L)			dCL/dt	Xa (Intermediate TSS, mg/L)	–Xa*Vaq/(Hc*Vg+Vl)	qmax (computed)			–qmax(expected)Xa*Vaq/(Hc*Vg+Vl)	Residual square				qmax_O2
		0	358.635	10.6737		y	TSS		2.76667	89.7286			-0.0788121	89.7286	-1.19766	0.0658052		0.0654957	-0.0784415	1.37333e-07			E5_#2	0.0654957
		5.53333	343.982	10.2376		slope	1.4731		11.95	103.257			-0.0744596	103.257	-1.37822	0.0540258			-0.0902678	0.000249898
		18.3667	311.875	9.28201		y-intercept	85.653		23.9667	120.958			-0.107334	120.958	-1.6145	0.0664813			-0.105743	2.53185e-06
		29.5667	271.483	8.07986					36.05	138.758			-0.131441	138.758	-1.85209	0.070969			-0.121304	0.000102757
		42.5333	214.217	6.37552																0.000355324	SUM
			CL=CG/Hc														qmax (expected->fitted value)		Nonlinear least-squares fitting
	E5_#3	t (time_hour)	CG-O2 (mg/L)	CL-O2 (mg/L)		x	Time		x (time, hr)	Y (Intermediate TSS, mg/L)			dCL/dt	Xa (Intermediate TSS, mg/L)	–Xa*Vaq/(Hc*Vg+Vl)	qmax (computed)			–qmax(expected)Xa*Vaq/(Hc*Vg+Vl)	Residual square				qmax_O2
		0	329.577	9.80883		y	TSS		2.76667	96.0704			-0.0953126	96.0704	-1.28231	0.074329		0.0686008	-0.0879672	5.39548e-05			E5_#3	0.0686008
		5.53333	311.856	9.28143		slope	1.9299		11.95	113.793			-0.045781	113.793	-1.51886	0.0301416			-0.104195	0.00341222
		18.3667	292.115	8.69391		y-intercept	90.731		23.9667	136.984			-0.127509	136.984	-1.82841	0.0697375			-0.12543	4.31989e-06
		29.5667	244.131	7.26581					36.05	160.304			-0.182071	160.304	-2.13967	0.0850929			-0.146783	0.00124522
		42.5333	164.807	4.90497																0.00471572	SUM
																							AVERAGE	0.0634905
																							STD	0.00635471
	qmax_C2H6
		Vaq (L)	0.05
		Vg (L)	0.11
		k-C2H6 (mol/kg-bar)	0.0019
		*HC_C2H6 dimensionless (CG/CL)	24.1
			CL=CG/Hc														qmax (expected->fitted value)		Nonlinear least-squares fitting
	E5_#1	t (time_hour)	CG-C2H6 (mg/L)	CL-C2H6 (mg/L)		x	Time		x (time, hr)	Y (Intermediate TSS, mg/L)			dCL/dt	Xa (Intermediate TSS, mg/L)	–Xa*Vaq/(Hc*Vg+Vl)	qmax (computed)			–qmax(expected)Xa*Vaq/(Hc*Vg+Vl)	Residual square				qmax_C2H6
		0	52.2208	2.16684		y	TSS		2.76667	91.1186			0.00148015	91.1186	-1.68676	-0.000877513		0.0190104	-0.032066	0.00112534			E5_#1	0.0190104
		5.53333	52.4182	2.17503		slope	1.7442		11.95	107.136			-0.0383619	107.136	-1.98327	0.0193428			-0.0377028	4.34435e-07
		18.3667	40.5535	1.68272		y-intercept	86.293		23.9667	128.096			-0.05663	128.096	-2.37126	0.0238818			-0.0450787	0.000133431
		29.5667	25.2679	1.04846					36.05	149.171			-0.062594	149.171	-2.76141	0.0226674			-0.0524956	0.000101978
		42.5333	5.70752	0.236827																0.00136119	SUM
			CL=CG/Hc														qmax (expected->fitted value)		Nonlinear least-squares fitting
	E5_#2	t (time_hour)	CG-C2H6 (mg/L)	CL-C2H6 (mg/L)		x	Time		x (time, hr)	Y (Intermediate TSS, mg/L)			dCL/dt	Xa (Intermediate TSS, mg/L)	–Xa*Vaq/(Hc*Vg+Vl)	qmax (computed)			–qmax(expected)Xa*Vaq/(Hc*Vg+Vl)	Residual square				qmax_C2H6
		0	56.7303	2.35395		y	TSS		2.76667	89.7286			0.00156155	89.7286	-1.66103	-0.000940113		0.0205312	-0.0341028	0.00127195			E5_#2	0.0205312
		5.53333	56.9385	2.36259		slope	1.4731		11.95	103.257			-0.0386964	103.257	-1.91145	0.0202445			-0.0392444	3.00275e-07
		18.3667	44.9704	1.86599		y-intercept	85.653		23.9667	120.958			-0.0634182	120.958	-2.23914	0.0283226			-0.0459722	0.000304361
		29.5667	27.8525	1.15571					36.05	138.758			-0.0609997	138.758	-2.56865	0.0237478			-0.0527374	6.82657e-05
		42.5333	8.79033	0.364744																0.00164488	SUM
			CL=CG/Hc														qmax (expected->fitted value)		Nonlinear least-squares fitting
	E5_#3	t (time_hour)	CG-C2H6 (mg/L)	CL-C2H6 (mg/L)		x	Time		x (time, hr)	Y (Intermediate TSS, mg/L)			dCL/dt	Xa (Intermediate TSS, mg/L)	–Xa*Vaq/(Hc*Vg+Vl)	qmax (computed)			–qmax(expected)Xa*Vaq/(Hc*Vg+Vl)	Residual square				qmax_C2H6
		0	54.4911	2.26104		y	TSS		2.76667	96.0704			-0.00349023	96.0704	-1.77842	0.00196254		0.0185377	-0.0329678	0.000868928			E5_#3	0.0185377
		5.53333	54.0256	2.24173		slope	1.9299		11.95	113.793			-0.0508135	113.793	-2.1065	0.0241222			-0.0390497	0.000138388
		18.3667	38.3098	1.58962		y-intercept	90.731		23.9667	136.984			-0.0590035	136.984	-2.53581	0.0232681			-0.0470079	0.000143893
		29.5667	22.3836	0.928781					36.05	160.304			-0.0540751	160.304	-2.96749	0.0182225			-0.0550104	8.74704e-07
		42.5333	5.48533	0.227607																0.00115208	SUM
																							AVERAGE	0.0193598
																							STD	0.00104167

## Sheet: E10_C2H6 10%
	qmax_CH4
		Vaq (L)	0.05
		Vg (L)	0.11
		k-CH4 (mol/kg-bar)	0.0014
		*HC_CH4 dimensionless (CG/CL)	31.4
			CL=CG/Hc														qmax (expected->fitted value)		Nonlinear least-squares fitting
	E10_#1	Time (hr)	CG-CH4 (mg/L)	CL-CH4 (mg/L)		x	Time		x (time)	Y (Intermediate TSS)			dCL/dt	Xa (Intermediate TSS, mg/L)	–Xa*Vaq/(Hc*Vg+Vl)	qmax (computed)			–qmax(expected)Xa*Vaq/(Hc*Vg+Vl)	Residual square				qmax_CH4
		0	56.0678	1.7856		y	TSS		2.9	94.1892			-0.00883763	94.1892	-1.34402	0.0065755		0.00585525	-0.00786959	9.37089e-07			E10_#1	0.00585525
		5.8	54.4583	1.73434		slope	0.7787		12.2167	101.444			-0.0139745	101.444	-1.44755	0.00965393			-0.00847575	3.02366e-05
		18.6333	48.827	1.555		y-intercept	91.931		24.2333	110.801			-0.00751676	110.801	-1.58107	0.00475422			-0.00925756	3.03039e-06
		29.8333	46.1836	1.47081					36.325	120.217			-0.00625018	120.217	-1.71543	0.00364351			-0.0100443	1.4395e-05
		42.8167	43.6355	1.38967																4.85991e-05	SUM
			CL=CG/Hc														qmax (expected->fitted value)		Nonlinear least-squares fitting
	E10_#2	Time (hr)	CG-CH4 (mg/L)	CL-CH4 (mg/L)		x	Time		x (time)	Y (Intermediate TSS)			dCL/dt	Xa (Intermediate TSS, mg/L)	–Xa*Vaq/(Hc*Vg+Vl)	qmax (computed)			–qmax(expected)Xa*Vaq/(Hc*Vg+Vl)	Residual square				qmax_CH4
		0	57.3068	1.82506		y	TSS		2.9	85.7595			-0.0108707	85.7595	-1.22374	0.00888321		0.00605957	-0.00741532	1.19398e-05			E10_#2	0.00605957
		5.8	55.3271	1.76201		slope	1.0088		12.2167	95.1582			-0.0170484	95.1582	-1.35785	0.0125554			-0.00822799	7.77996e-05
		18.6333	48.4571	1.54322		y-intercept	82.834		24.2333	107.281			-0.00674315	107.281	-1.53083	0.00440489			-0.00927617	6.41622e-06
		29.8333	46.0857	1.4677					36.325	119.479			-0.00310013	119.479	-1.70489	0.00181838			-0.0103309	5.2284e-05
		42.8167	44.8218	1.42745																0.00014844	SUM
			CL=CG/Hc														qmax (expected->fitted value)		Nonlinear least-squares fitting
	E10_#3	Time (hr)	CG-CH4 (mg/L)	CL-CH4 (mg/L)		x	Time		x (time)	Y (Intermediate TSS)			dCL/dt	Xa (Intermediate TSS, mg/L)	–Xa*Vaq/(Hc*Vg+Vl)	qmax (computed)			–qmax(expected)Xa*Vaq/(Hc*Vg+Vl)	Residual square				qmax_CH4
		0	58.0226	1.84785		y	TSS		2.9	94.2309			-0.00911986	94.2309	-1.34462	0.00678249		0.00595109	-0.00800195	1.24972e-06			E10_#3	0.00595109
		5.8	56.3617	1.79496		slope	0.9972		12.2167	103.521			-0.0140747	103.521	-1.47719	0.00952802			-0.0087909	2.79184e-05
		18.6333	50.6901	1.61433		y-intercept	91.339		24.2333	115.504			-0.00918497	115.504	-1.64818	0.0055728			-0.00980848	3.88757e-07
		29.8333	47.4599	1.51146					36.325	127.562			-0.00628318	127.562	-1.82024	0.00345185			-0.0108324	2.06955e-05
		42.8167	44.8984	1.42989																5.02524e-05	SUM
																							AVERAGE	0.0059553
																							STD	0.000102226
	qmax_O2
		Vaq (L)	0.05
		Vg (L)	0.11
		k-O2 (mol/kg-bar)	0.0013
		*HC_O2 dimensionless (CG/CL)	33.6
			CL=CG/Hc														qmax (expected->fitted value)		Nonlinear least-squares fitting
	E10_#1	t (time_hour)	CG-O2 (mg/L)	CL-O2 (mg/L)		x	Time		x (time)	Y (Intermediate TSS)			dCL/dt	Xa (Intermediate TSS, mg/L)	–Xa*Vaq/(Hc*Vg+Vl)	qmax (computed)			–qmax(expected)Xa*Vaq/(Hc*Vg+Vl)	Residual square				qmax_O2
		0	338.687	10.08		y	TSS		2.9	94.1892			-0.0059159	94.1892	-1.2572	0.00470562		0.0324694	-0.0408204	0.00121833			E10_#1	0.0324694
		5.8	337.534	10.0457		slope	0.7787		12.2167	101.444			-0.154679	101.444	-1.35403	0.114236			-0.0439646	0.0122577
		18.6333	270.836	8.06061		y-intercept	91.931		24.2333	110.801			-0.0314458	110.801	-1.47893	0.0212625			-0.04802	0.000274702
		29.8333	259.003	7.70842					36.325	120.217			-0.00129867	120.217	-1.60461	0.000809336			-0.0521006	0.00258084
		42.8167	258.436	7.69155																0.0163316	SUM
			CL=CG/Hc														qmax (expected->fitted value)		Nonlinear least-squares fitting
	E10_#2	t (time_hour)	CG-O2 (mg/L)	CL-O2 (mg/L)		x	Time		x (time)	Y (Intermediate TSS)			dCL/dt	Xa (Intermediate TSS, mg/L)	–Xa*Vaq/(Hc*Vg+Vl)	qmax (computed)			–qmax(expected)Xa*Vaq/(Hc*Vg+Vl)	Residual square				qmax_O2
		0	355.38	10.5768		y	TSS		2.9	85.7595			0.000712233	85.7595	-1.14468	-0.000622211		0.0268065	-0.0306849	0.000985783			E10_#2	0.0268065
		5.8	355.519	10.5809		slope	1.0088		12.2167	95.1582			-0.124356	95.1582	-1.27013	0.0979077			-0.0340478	0.0081555
		18.6333	301.897	8.98501		y-intercept	82.834		24.2333	107.281			-0.0102566	107.281	-1.43194	0.00716277			-0.0383852	0.000791218
		29.8333	298.037	8.87014					36.325	119.479			-0.0186177	119.479	-1.59475	0.0116744			-0.0427497	0.000582355
		42.8167	289.915	8.62842																0.0105149	SUM
			CL=CG/Hc														qmax (expected->fitted value)		Nonlinear least-squares fitting
	E10_#3	t (time_hour)	CG-O2 (mg/L)	CL-O2 (mg/L)		x	Time		x (time)	Y (Intermediate TSS)			dCL/dt	Xa (Intermediate TSS, mg/L)	–Xa*Vaq/(Hc*Vg+Vl)	qmax (computed)			–qmax(expected)Xa*Vaq/(Hc*Vg+Vl)	Residual square				qmax_O2
		0	338.37	10.0705		y	TSS		2.9	94.2309			0.031347	94.2309	-1.25775	-0.024923		0.0308957	-0.0388592	0.0049289			E10_#3	0.0308957
		5.8	344.479	10.2524		slope	0.9972		12.2167	103.521			-0.119452	103.521	-1.38176	0.0864494			-0.0426904	0.00589239
		18.6333	292.971	8.71939		y-intercept	91.339		24.2333	115.504			-0.02126	115.504	-1.5417	0.0137899			-0.047632	0.000695485
		29.8333	284.971	8.48127					36.325	127.562			-0.0660502	127.562	-1.70265	0.0387927			-0.0526044	0.000180789
		42.8167	256.157	7.62372																0.0116976	SUM
																							AVERAGE	0.0300572
																							STD	0.00292305
	qmax_C2H6
		Vaq (L)	0.05
		Vg (L)	0.11
		k-C2H6 (mol/kg-bar)	0.0019
		*HC_C2H6 dimensionless (CG/CL)	24.1
			CL=CG/Hc														qmax (expected->fitted value)		Nonlinear least-squares fitting
	E10_#1	t (time_hour)	CG-C2H6 (mg/L)	CL-C2H6 (mg/L)		x	Time		x (time)	Y (Intermediate TSS)			dCL/dt	Xa (Intermediate TSS, mg/L)	–Xa*Vaq/(Hc*Vg+Vl)	qmax (computed)			–qmax(expected)Xa*Vaq/(Hc*Vg+Vl)	Residual square				qmax_C2H6
		0	107.721	4.46976		y	TSS		2.9	94.1892			-0.064237	94.1892	-1.7436	0.0368416		0.0194844	-0.0339729	0.000915915			E10_#1	0.0194844
		5.8	98.7421	4.09718		slope	0.7787		12.2167	101.444			-0.051403	101.444	-1.8779	0.0273726			-0.0365897	0.000219435
		18.6333	82.844	3.43751		y-intercept	91.931		24.2333	110.801			-0.0306491	110.801	-2.05112	0.0149426			-0.0399647	8.67808e-05
		29.8333	74.5712	3.09424					36.325	120.217			-0.0157351	120.217	-2.22542	0.00707064			-0.0433609	0.000763182
		42.8167	69.6477	2.88995																0.00198531	SUM
			CL=CG/Hc														qmax (expected->fitted value)		Nonlinear least-squares fitting
	E10_#2	t (time_hour)	CG-C2H6 (mg/L)	CL-C2H6 (mg/L)		x	Time		x (time)	Y (Intermediate TSS)			dCL/dt	Xa (Intermediate TSS, mg/L)	–Xa*Vaq/(Hc*Vg+Vl)	qmax (computed)			–qmax(expected)Xa*Vaq/(Hc*Vg+Vl)	Residual square				qmax_C2H6
		0	118.67	4.92407		y	TSS		2.9	85.7595			-0.00157534	85.7595	-1.58755	0.000992306		0.0152031	-0.0241357	0.00050897			E10_#2	0.0152031
		5.8	118.45	4.91493		slope	1.0088		12.2167	95.1582			-0.058022	95.1582	-1.76154	0.0329383			-0.0267808	0.000976014
		18.6333	100.505	4.17031		y-intercept	82.834		24.2333	107.281			-0.0290397	107.281	-1.98594	0.0146226			-0.0301925	1.32893e-06
		29.8333	92.6662	3.84507					36.325	119.479			-0.025972	119.479	-2.21175	0.0117428			-0.0336254	5.85748e-05
		42.8167	84.5396	3.50787																0.00154489	SUM
			CL=CG/Hc														qmax (expected->fitted value)		Nonlinear least-squares fitting
	E10_#3	t (time_hour)	CG-C2H6 (mg/L)	CL-C2H6 (mg/L)		x	Time		x (time)	Y (Intermediate TSS)			dCL/dt	Xa (Intermediate TSS, mg/L)	–Xa*Vaq/(Hc*Vg+Vl)	qmax (computed)			–qmax(expected)Xa*Vaq/(Hc*Vg+Vl)	Residual square				qmax_C2H6
		0	117.928	4.89327		y	TSS		2.9	94.2309			-0.0368413	94.2309	-1.74437	0.0211201		0.0181183	-0.0316051	2.74181e-05			E10_#3	0.0181183
		5.8	112.778	4.67959		slope	0.9972		12.2167	103.521			-0.0638926	103.521	-1.91635	0.0333407			-0.0347212	0.00085097
		18.6333	93.0173	3.85964		y-intercept	91.339		24.2333	115.504			-0.0273375	115.504	-2.13818	0.0127854			-0.0387403	0.000130024
		29.8333	85.6384	3.55346					36.325	127.562			-0.0255678	127.562	-2.36139	0.0108274			-0.0427845	0.000296416
		42.8167	77.6383	3.2215																0.00130483	SUM
																							AVERAGE	0.0176019
																							STD	0.00218685

## Sheet: E20_C2H6 20%
	qmax_CH4
		Vaq (L)	0.05
		Vg (L)	0.11
		k-CH4 (mol/kg-bar)	0.0014
		*HC_CH4 dimensionless (CG/CL)	31.4
			CL=CG/Hc														qmax (expected->fitted value)		Nonlinear least-squares fitting
	E20_#1	Time (hr)	CG-CH4 (mg/L)	CL-CH4 (mg/L)		x	Time		x (time)	Y (Intermediate TSS)			dCL/dt	Xa (Intermediate TSS, mg/L)	–Xa*Vaq/(Hc*Vg+Vl)	qmax (computed)			–qmax(expected)Xa*Vaq/(Hc*Vg+Vl)	Residual square				qmax_CH4
		0	55.1047	1.75493		y	TSS		3.125	95.9043			-3.5156e-06	95.9043	-1.3685	2.56895e-06		0.00384917	-0.00526758	2.77104e-05			E20_#1	0.00384917
		6.25	55.104	1.7549		slope	0.3553		12.75	99.3241			-0.0129286	99.3241	-1.4173	0.00912201			-0.00545542	5.58481e-05
		19.25	49.8265	1.58683		y-intercept	94.794		24.8917	103.638			-0.0034442	103.638	-1.47885	0.00232897			-0.00569236	5.05422e-06
		30.5333	48.6063	1.54797					37.1	107.976			-0.00588964	107.976	-1.54075	0.00382258			-0.00593061	1.67817e-09
		43.6667	46.1775	1.47062																8.86145e-05	SUM
			CL=CG/Hc														qmax (expected->fitted value)		Nonlinear least-squares fitting
	E20_#2	Time (hr)	CG-CH4 (mg/L)	CL-CH4 (mg/L)		x	Time		x (time)	Y (Intermediate TSS)			dCL/dt	Xa (Intermediate TSS, mg/L)	–Xa*Vaq/(Hc*Vg+Vl)	qmax (computed)			–qmax(expected)Xa*Vaq/(Hc*Vg+Vl)	Residual square				qmax_CH4
		0	52.3771	1.66806		y	TSS		3.125	87.6465			0.00245038	87.6465	-1.25066	-0.00195926		0.00461299	-0.0057693	6.75631e-05			E20_#2	0.00461299
		6.25	52.858	1.68338		slope	0.4808		12.75	92.2742			-0.0111525	92.2742	-1.3167	0.00847002			-0.00607392	2.57916e-05
		19.25	48.3056	1.53839		y-intercept	86.144		24.8917	98.1119			-0.00499753	98.1119	-1.4	0.00356967			-0.00645818	2.1335e-06
		30.5333	46.535	1.48201					37.1	103.982			-0.0106444	103.982	-1.48376	0.00717396			-0.00684456	1.44388e-05
		43.6667	42.1453	1.34221																0.000109927	SUM
			CL=CG/Hc														qmax (expected->fitted value)		Nonlinear least-squares fitting
	E20_#3	Time (hr)	CG-CH4 (mg/L)	CL-CH4 (mg/L)		x	Time		x (time)	Y (Intermediate TSS)			dCL/dt	Xa (Intermediate TSS, mg/L)	–Xa*Vaq/(Hc*Vg+Vl)	qmax (computed)			–qmax(expected)Xa*Vaq/(Hc*Vg+Vl)	Residual square				qmax_CH4
		0	51.8001	1.64968		y	TSS		3.125	87.6014			-0.0197559	87.6014	-1.25002	0.0158045		0.00590418	-0.00738035	0.000153155			E20_#3	0.00590418
		6.25	47.923	1.52621		slope	0.6971		12.75	94.311			-0.0064926	94.311	-1.34576	0.00482448			-0.00794562	2.11128e-06
		19.25	45.2727	1.44181		y-intercept	85.423		24.8917	102.775			-0.00355617	102.775	-1.46654	0.00242488			-0.0086587	2.60358e-05
		30.5333	44.0128	1.40168					37.1	111.285			-0.00557762	111.285	-1.58798	0.00351241			-0.0093757	1.44254e-05
		43.6667	41.7126	1.32843																0.000195728	SUM
																							AVERAGE	0.00478878
																							STD	0.00103872
	qmax_O2
		Vaq (L)	0.05
		Vg (L)	0.11
		k-O2 (mol/kg-bar)	0.0013
		*HC_O2 dimensionless (CG/CL)	33.6
			CL=CG/Hc														qmax (expected->fitted value)		Nonlinear least-squares fitting
	E20_#1	t (time_hour)	CG-O2 (mg/L)	CL-O2 (mg/L)		x	Time		x (time)	Y (Intermediate TSS)			dCL/dt	Xa (Intermediate TSS, mg/L)	–Xa*Vaq/(Hc*Vg+Vl)	qmax (computed)			–qmax(expected)Xa*Vaq/(Hc*Vg+Vl)	Residual square				qmax_O2
		0	344.013	10.2385		y	TSS		3.125	95.9043			0.00278679	95.9043	-1.28009	-0.00217703		0.0272928	-0.0349372	0.0014231			E20_#1	0.0272928
		6.25	344.598	10.2559		slope	0.3553		12.75	99.3241			-0.066103	99.3241	-1.32574	0.0498614			-0.036183	0.000895207
		19.25	315.724	9.39656		y-intercept	94.794		24.8917	103.638			-0.0287225	103.638	-1.38332	0.0207635			-0.0377546	8.15774e-05
		30.5333	304.835	9.07247					37.1	107.976			-0.0539878	107.976	-1.44121	0.03746			-0.0393347	0.000214714
		43.6667	281.011	8.36343																0.0026146	SUM
			CL=CG/Hc														qmax (expected->fitted value)		Nonlinear least-squares fitting
	E20_#2	t (time_hour)	CG-O2 (mg/L)	CL-O2 (mg/L)		x	Time		x (time)	Y (Intermediate TSS)			dCL/dt	Xa (Intermediate TSS, mg/L)	–Xa*Vaq/(Hc*Vg+Vl)	qmax (computed)			–qmax(expected)Xa*Vaq/(Hc*Vg+Vl)	Residual square				qmax_O2
		0	332.65	9.9003		y	TSS		3.125	87.6465			-0.0114628	87.6465	-1.16987	0.00979837		0.0326514	-0.0381978	0.000714762			E20_#2	0.0326514
		6.25	330.243	9.82866		slope	0.4808		12.75	92.2742			-0.0723637	92.2742	-1.23164	0.0587541			-0.0402147	0.00103356
		19.25	298.634	8.88793		y-intercept	86.144		24.8917	98.1119			-0.0319324	98.1119	-1.30956	0.0243841			-0.0427588	0.000117213
		30.5333	286.528	8.52763					37.1	103.982			-0.0495381	103.982	-1.3879	0.0356927			-0.045317	1.78175e-05
		43.6667	264.668	7.87703																0.00188335	SUM
			CL=CG/Hc														qmax (expected->fitted value)		Nonlinear least-squares fitting
	E20_#3	t (time_hour)	CG-O2 (mg/L)	CL-O2 (mg/L)		x	Time		x (time)	Y (Intermediate TSS)			dCL/dt	Xa (Intermediate TSS, mg/L)	–Xa*Vaq/(Hc*Vg+Vl)	qmax (computed)			–qmax(expected)Xa*Vaq/(Hc*Vg+Vl)	Residual square				qmax_O2
		0	327.923	9.75961		y	TSS		3.125	87.6014			-0.023886	87.6014	-1.16927	0.0204282		0.0329263	-0.0384996	0.000213557			E20_#3	0.0329263
		6.25	322.907	9.61032		slope	0.6971		12.75	94.311			-0.0738202	94.311	-1.25882	0.0586422			-0.0414484	0.00104793
		19.25	290.662	8.65066		y-intercept	85.423		24.8917	102.775			-0.0524107	102.775	-1.3718	0.0382059			-0.0451682	5.24538e-05
		30.5333	270.792	8.05929					37.1	111.285			-0.0262891	111.285	-1.48539	0.0176984			-0.0489084	0.000511632
		43.6667	259.191	7.71403																0.00182558	SUM
																							AVERAGE	0.0309568
																							STD	0.00317612
	qmax_C2H6
		Vaq (L)	0.05
		Vg (L)	0.11
		k-C2H6 (mol/kg-bar)	0.0019
		*HC_C2H6 dimensionless (CG/CL)	24.1
			CL=CG/Hc														qmax (expected->fitted value)		Nonlinear least-squares fitting
	E20_#1	t (time_hour)	CG-C2H6 (mg/L)	CL-C2H6 (mg/L)		x	Time		x (time)	Y (Intermediate TSS)			dCL/dt	Xa (Intermediate TSS, mg/L)	–Xa*Vaq/(Hc*Vg+Vl)	qmax (computed)			–qmax(expected)Xa*Vaq/(Hc*Vg+Vl)	Residual square				qmax_C2H6
		0	229.445	9.52053		y	TSS		3.125	95.9043			-0.000345623	95.9043	-1.77535	0.000194679		0.0126222	-0.0224088	0.000486785			E20_#1	0.0126222
		6.25	229.393	9.51837		slope	0.3553		12.75	99.3241			-0.0482466	99.3241	-1.83865	0.0262402			-0.0232079	0.000626935
		19.25	214.277	8.89116		y-intercept	94.794		24.8917	103.638			-0.0257784	103.638	-1.91851	0.0134366			-0.0242159	2.44143e-06
		30.5333	207.267	8.60029					37.1	107.976			-0.0202938	107.976	-1.99881	0.0101529			-0.0252294	2.436e-05
		43.6667	200.844	8.33377																0.00114052	SUM
			CL=CG/Hc														qmax (expected->fitted value)		Nonlinear least-squares fitting
	E20_#2	t (time_hour)	CG-C2H6 (mg/L)	CL-C2H6 (mg/L)		x	Time		x (time)	Y (Intermediate TSS)			dCL/dt	Xa (Intermediate TSS, mg/L)	–Xa*Vaq/(Hc*Vg+Vl)	qmax (computed)			–qmax(expected)Xa*Vaq/(Hc*Vg+Vl)	Residual square				qmax_C2H6
		0	220.354	9.14331		y	TSS		3.125	87.6465			-0.00883472	87.6465	-1.62248	0.00544519		0.0144877	-0.0235061	0.000215249			E20_#2	0.0144877
		6.25	219.023	9.08809		slope	0.4808		12.75	92.2742			-0.0607224	92.2742	-1.70815	0.0355486			-0.0247472	0.00129421
		19.25	199.999	8.2987		y-intercept	86.144		24.8917	98.1119			-0.00183706	98.1119	-1.81621	0.00101148			-0.0263128	0.000599063
		30.5333	199.499	8.27797					37.1	103.982			-0.031423	103.982	-1.92487	0.0163247			-0.027887	1.25031e-05
		43.6667	189.553	7.86528																0.00212103	SUM
			CL=CG/Hc														qmax (expected->fitted value)		Nonlinear least-squares fitting
	E20_#3	t (time_hour)	CG-C2H6 (mg/L)	CL-C2H6 (mg/L)		x	Time		x (time)	Y (Intermediate TSS)			dCL/dt	Xa (Intermediate TSS, mg/L)	–Xa*Vaq/(Hc*Vg+Vl)	qmax (computed)			–qmax(expected)Xa*Vaq/(Hc*Vg+Vl)	Residual square				qmax_C2H6
		0	213.483	8.8582		y	TSS		3.125	87.6014			-0.020583	87.6014	-1.62165	0.0126926		0.0149002	-0.0241629	1.2816e-05			E20_#3	0.0149002
		6.25	210.382	8.72955		slope	0.6971		12.75	94.311			-0.0390247	94.311	-1.74585	0.0223528			-0.0260136	0.00016929
		19.25	198.156	8.22223		y-intercept	85.423		24.8917	102.775			-0.0296871	102.775	-1.90254	0.015604			-0.0283482	1.79272e-06
		30.5333	190.083	7.88726					37.1	111.285			-0.0212506	111.285	-2.06008	0.0103154			-0.0306956	8.92087e-05
		43.6667	183.357	7.60817																0.000273107	SUM
																							AVERAGE	0.0140034
																							STD	0.00121378

## Sheet: E50_C2H6 50%
	qmax_CH4
		Vaq (L)	0.05
		Vg (L)	0.11
		k-CH4 (mol/kg-bar)	0.0014
		*HC_CH4 dimensionless (CG/CL)	31.4
			CL=CG/Hc														qmax (expected->fitted value)		Nonlinear least-squares fitting
	E50_#1	Time (hr)	CG-CH4 (mg/L)	CL-CH4 (mg/L)		x	Time		x (time)	Y (Intermediate TSS)			dCL/dt	Xa (Intermediate TSS, mg/L)	–Xa*Vaq/(Hc*Vg+Vl)	qmax (computed)			–qmax(expected)Xa*Vaq/(Hc*Vg+Vl)	Residual square				qmax_CH4
		0	44.773	1.42589		y	TSS		3.10833	96.2898			-0.000476562	96.2898	-1.374	0.000346843		0.00132877	-0.00182573	1.82026e-06			E50_#1	0.00132877
		6.21667	44.6799	1.42293		slope	0.0498		12.7833	96.7716			-0.00301369	96.7716	-1.38087	0.00218245			-0.00183487	1.38963e-06
		19.35	43.4371	1.38335		y-intercept	96.135		24.9333	97.3767			0.000429612	97.3767	-1.38951	-0.000309183			-0.00184634	5.17997e-06
		30.5167	43.5878	1.38815					37.1167	97.9834			-0.00428131	97.9834	-1.39817	0.00306209			-0.00185785	5.87319e-06
		43.7167	41.8133	1.33163																1.42631e-05	SUM
			CL=CG/Hc														qmax (expected->fitted value)		Nonlinear least-squares fitting
	E50_#2	Time (hr)	CG-CH4 (mg/L)	CL-CH4 (mg/L)		x	Time		x (time)	Y (Intermediate TSS)			dCL/dt	Xa (Intermediate TSS, mg/L)	–Xa*Vaq/(Hc*Vg+Vl)	qmax (computed)			–qmax(expected)Xa*Vaq/(Hc*Vg+Vl)	Residual square				qmax_CH4
		0	50.0091	1.59265		y	TSS		3.10833	89.3328			-0.00090482	89.3328	-1.27473	0.000709815		0.00151077	-0.00192582	1.04245e-06			E50_#2	0.00151077
		6.21667	49.8325	1.58702		slope	0.1653		12.7833	90.9321			0.000980956	90.9321	-1.29755	-0.000756008			-0.0019603	8.65099e-06
		19.35	50.237	1.59991		y-intercept	88.819		24.9333	92.9405			-0.00468736	92.9405	-1.32621	0.00353442			-0.0020036	7.20259e-06
		30.5167	48.5935	1.54756					37.1167	94.9544			-0.00319739	94.9544	-1.35494	0.0023598			-0.00204701	1.32337e-06
		43.7167	47.2682	1.50536																1.82194e-05	SUM
			CL=CG/Hc														qmax (expected->fitted value)		Nonlinear least-squares fitting
	E50_#3	Time (hr)	CG-CH4 (mg/L)	CL-CH4 (mg/L)		x	Time		x (time)	Y (Intermediate TSS)			dCL/dt	Xa (Intermediate TSS, mg/L)	–Xa*Vaq/(Hc*Vg+Vl)	qmax (computed)			–qmax(expected)Xa*Vaq/(Hc*Vg+Vl)	Residual square				qmax_CH4
		0	49.7175	1.58336		y	TSS		3.10833	90.8432			0.00058024	90.8432	-1.29628	-0.000447619		0.00191349	-0.00248042	9.36762e-06			E50_#3	0.00191349
		6.21667	49.8308	1.58697		slope	0.279		12.7833	93.5426			-0.000147506	93.5426	-1.3348	0.000110508			-0.00255412	5.7918e-06
		19.35	49.77	1.58503		y-intercept	89.976		24.9333	96.9324			-0.0104353	96.9324	-1.38317	0.0075445			-0.00264668	6.06628e-05
		30.5167	46.111	1.4685					37.1167	100.332			-0.000229713	100.332	-1.43167	0.000160451			-0.00273949	6.29898e-06
		43.7167	46.0158	1.46547																8.21212e-05	SUM
																							AVERAGE	0.00158435
																							STD	0.00029922
	qmax_O2
		Vaq (L)	0.05
		Vg (L)	0.11
		k-O2 (mol/kg-bar)	0.0013
		*HC_O2 dimensionless (CG/CL)	33.6
			CL=CG/Hc														qmax (expected->fitted value)		Nonlinear least-squares fitting
	E50_#1	t (time_hour)	CG-O2 (mg/L)	CL-O2 (mg/L)		x	Time		x (time)	Y (Intermediate TSS)			dCL/dt	Xa (Intermediate TSS, mg/L)	–Xa*Vaq/(Hc*Vg+Vl)	qmax (computed)			–qmax(expected)Xa*Vaq/(Hc*Vg+Vl)	Residual square				qmax_O2
		0	303.355	9.02842		y	TSS		3.10833	96.2898			-0.0206726	96.2898	-1.28523	0.0160847		0.0145948	-0.0187578	3.6665e-06			E50_#1	0.0145948
		6.21667	299.037	8.8999		slope	0.0498		12.7833	96.7716			-0.00239949	96.7716	-1.29167	0.00185767			-0.0188517	0.000270674
		19.35	297.978	8.86839		y-intercept	96.135		24.9333	97.3767			-0.0164191	97.3767	-1.29974	0.0126326			-0.0189695	6.50464e-06
		30.5167	291.817	8.68504					37.1167	97.9834			-0.0359894	97.9834	-1.30784	0.0275182			-0.0190877	0.000285665
		43.7167	275.855	8.20998																0.00056651	SUM
			CL=CG/Hc														qmax (expected->fitted value)		Nonlinear least-squares fitting
	E50_#2	t (time_hour)	CG-O2 (mg/L)	CL-O2 (mg/L)		x	Time		x (time)	Y (Intermediate TSS)			dCL/dt	Xa (Intermediate TSS, mg/L)	–Xa*Vaq/(Hc*Vg+Vl)	qmax (computed)			–qmax(expected)Xa*Vaq/(Hc*Vg+Vl)	Residual square				qmax_O2
		0	299.036	8.89987		y	TSS		3.10833	89.3328			-0.00542175	89.3328	-1.19238	0.00454701		0.014557	-0.0173574	0.000142461			E50_#2	0.014557
		6.21667	297.903	8.86616		slope	0.1653		12.7833	90.9321			0.000422382	90.9321	-1.21372	-0.000348005			-0.0176682	0.000327268
		19.35	298.089	8.87171		y-intercept	88.819		24.9333	92.9405			-0.0350594	92.9405	-1.24053	0.0282616			-0.0180584	0.000289033
		30.5167	284.935	8.48021					37.1167	94.9544			-0.0303626	94.9544	-1.26741	0.0239564			-0.0184497	0.000141918
		43.7167	271.469	8.07943																0.000900679	SUM
			CL=CG/Hc														qmax (expected->fitted value)		Nonlinear least-squares fitting
	E50_#3	t (time_hour)	CG-O2 (mg/L)	CL-O2 (mg/L)		x	Time		x (time)	Y (Intermediate TSS)			dCL/dt	Xa (Intermediate TSS, mg/L)	–Xa*Vaq/(Hc*Vg+Vl)	qmax (computed)			–qmax(expected)Xa*Vaq/(Hc*Vg+Vl)	Residual square				qmax_O2
		0	284.697	8.47313		y	TSS		3.10833	90.8432			-0.000100353	90.8432	-1.21254	8.27625e-05		0.0324315	-0.0393244	0.00153852			E50_#3	0.0324315
		6.21667	284.676	8.47251		slope	0.279		12.7833	93.5426			-0.00620991	93.5426	-1.24857	0.00497363			-0.0404929	0.00117532
		19.35	281.936	8.39095		y-intercept	89.976		24.9333	96.9324			-0.094687	96.9324	-1.29381	0.0731845			-0.0419603	0.00278011
		30.5167	246.409	7.33361					37.1167	100.332			-0.0599691	100.332	-1.33918	0.0447804			-0.0434317	0.000273485
		43.7167	219.812	6.54202																0.00576744	SUM
																							AVERAGE	0.0205278
																							STD	0.0103089
	qmax_C2H6
		Vaq (L)	0.05
		Vg (L)	0.11
		k-C2H6 (mol/kg-bar)	0.0019
		*HC_C2H6 dimensionless (CG/CL)	24.1
			CL=CG/Hc														qmax (expected->fitted value)		Nonlinear least-squares fitting
	E50_#1	t (time_hour)	CG-C2H6 (mg/L)	CL-C2H6 (mg/L)		x	Time		x (time)	Y (Intermediate TSS)			dCL/dt	Xa (Intermediate TSS, mg/L)	–Xa*Vaq/(Hc*Vg+Vl)	qmax (computed)			–qmax(expected)Xa*Vaq/(Hc*Vg+Vl)	Residual square				qmax_C2H6
		0	499.856	20.7409		y	TSS		3.10833	96.2898			-0.000428801	96.2898	-1.78248	0.000240564		0.00884698	-0.0157696	0.00023534			E50_#1	0.00884698
		6.21667	499.792	20.7383		slope	0.0498		12.7833	96.7716			-0.04127	96.7716	-1.7914	0.0230378			-0.0158485	0.000646252
		19.35	486.73	20.1963		y-intercept	96.135		24.9333	97.3767			0.000520246	97.3767	-1.8026	-0.000288608			-0.0159476	0.00027119
		30.5167	486.87	20.2021					37.1167	97.9834			-0.0223814	97.9834	-1.81384	0.0123393			-0.016047	4.01249e-05
		43.7167	479.75	19.9066																0.00119291	SUM
			CL=CG/Hc														qmax (expected->fitted value)		Nonlinear least-squares fitting
	E50_#2	t (time_hour)	CG-C2H6 (mg/L)	CL-C2H6 (mg/L)		x	Time		x (time)	Y (Intermediate TSS)			dCL/dt	Xa (Intermediate TSS, mg/L)	–Xa*Vaq/(Hc*Vg+Vl)	qmax (computed)			–qmax(expected)Xa*Vaq/(Hc*Vg+Vl)	Residual square				qmax_C2H6
		0	505.323	20.9678		y	TSS		3.10833	89.3328			0.00821967	89.3328	-1.6537	-0.00497047		0.00885325	-0.0146406	0.000522592			E50_#2	0.00885325
		6.21667	506.555	21.0189		slope	0.1653		12.7833	90.9321			-0.00651753	90.9321	-1.6833	0.00387187			-0.0149027	7.03113e-05
		19.35	504.492	20.9333		y-intercept	88.819		24.9333	92.9405			-0.0446547	92.9405	-1.72048	0.0259548			-0.0152319	0.000865704
		30.5167	492.474	20.4346					37.1167	94.9544			-0.0163	94.9544	-1.75776	0.00927313			-0.0155619	5.44723e-07
		43.7167	487.289	20.2195																0.00145915	SUM
			CL=CG/Hc														qmax (expected->fitted value)		Nonlinear least-squares fitting
	E50_#3	t (time_hour)	CG-C2H6 (mg/L)	CL-C2H6 (mg/L)		x	Time		x (time)	Y (Intermediate TSS)			dCL/dt	Xa (Intermediate TSS, mg/L)	–Xa*Vaq/(Hc*Vg+Vl)	qmax (computed)			–qmax(expected)Xa*Vaq/(Hc*Vg+Vl)	Residual square				qmax_C2H6
		0	499.711	20.7349		y	TSS		3.10833	90.8432			-0.00247078	90.8432	-1.68166	0.00146925		0.0153409	-0.0257982	0.000544167			E50_#3	0.0153409
		6.21667	499.341	20.7195		slope	0.279		12.7833	93.5426			-0.000177076	93.5426	-1.73163	0.00010226			-0.0265647	0.000696309
		19.35	499.285	20.7172		y-intercept	89.976		24.9333	96.9324			-0.0316774	96.9324	-1.79438	0.0176537			-0.0275274	1.72222e-05
		30.5167	490.76	20.3635					37.1167	100.332			-0.0702068	100.332	-1.8573	0.0378004			-0.0284927	0.00174007
		43.7167	468.426	19.4368																0.00299776	SUM
																							AVERAGE	0.0110137
																							STD	0.00374746

[truncated: 1 more sheets: ObliE20_C2H6 20%]
