# Supplementary material for: Non-growth substrate ethane perturbs core methanotrophy in obligate methanotroph Methylosinus trichosporium OB3b upon nutrient availability
Source: Appl Environ Microbiol. 2025 Jul 10;91(8):e00969-25. doi: 10.1128/aem.00969-25 (PMC12366354; doi:10.1128/aem.00969-25)
Supplement: File S3 — Detailed raw data of RT-qPCR results associated with Fig. 7. [file aem.00969-25-s0003.xlsx]

## Sheet: Raw
39-3p							216a							375
Well	Sample Name	Target Name	Cт	Cт Mean	Cт SD		Well	Sample Name	Target Name	Cт	Cт Mean	Cт SD		Well	Sample Name	Target Name	Cт	Cт Mean	Cт SD
A1	P2	39-3p	31.4514	31.2363	0.259418		A1	P2	216a	27.7668	27.5056	0.422036		A1	Sample 1	miR-375	25.3013	25.1733	0.117988
A2	P2	39-3p	30.9482	31.2363	0.259418		A2	P2	216a	27.0187	27.5056	0.422036		A2	Sample 1	miR-375	25.1495	25.1733	0.117988
A3	P2	39-3p	31.3093	31.2363	0.259418		A3	P2	216a	27.7314	27.5056	0.422036		A3	Sample 1	miR-375	25.069	25.1733	0.117988
A4	P3	39-3p	31.3147	30.8838	0.38638		A4	P3	216a	Undetermined	33.4264	1.95379		A4	Sample 2	miR-375	29.3747	29.3564	0.0505925
A5	P3	39-3p	30.5682	30.8838	0.38638		A5	P3	216a	34.808	33.4264	1.95379		A5	Sample 2	miR-375	29.3953	29.3564	0.0505925
A6	P3	39-3p	30.7685	30.8838	0.38638		A6	P3	216a	32.0449	33.4264	1.95379		A6	Sample 2	miR-375	29.2992	29.3564	0.0505925
A7	P4	39-3p	30.643	30.6852	0.105823		A7	P4	216a	28.6593	28.5388	0.367528		A7	Sample 3	miR-375	25.2329	25.2	0.0309622
A8	P4	39-3p	30.8056	30.6852	0.105823		A8	P4	216a	28.831	28.5388	0.367528		A8	Sample 3	miR-375	25.1955	25.2	0.0309622
A9	P4	39-3p	30.6069	30.6852	0.105823		A9	P4	216a	28.1262	28.5388	0.367528		A9	Sample 3	miR-375	25.1715	25.2	0.0309622
A10	P8	39-3p	30.8559	30.7903	0.0567442		A10	P8	216a	Undetermined	35.931	4.14853		A10	Sample 4	miR-375	31.1589	31.0327	0.110144
A11	P8	39-3p	30.7582	30.7903	0.0567442		A11	P8	216a	32.9976	35.931	4.14853		A11	Sample 4	miR-375	30.9838	31.0327	0.110144
A12	P8	39-3p	30.7569	30.7903	0.0567442		A12	P8	216a	38.8645	35.931	4.14853		A12	Sample 4	miR-375	30.9556	31.0327	0.110144
B1	P21	39-3p	30.9927	30.8412	0.132654		B1	P21	216a	30.1343	30.3491	0.691432		B1	Sample 5	miR-375	26.7355	26.671	0.0617545
B2	P21	39-3p	30.7852	30.8412	0.132654		B2	P21	216a	31.1225	30.3491	0.691432		B2	Sample 5	miR-375	26.665	26.671	0.0617545
B3	P21	39-3p	30.7457	30.8412	0.132654		B3	P21	216a	29.7906	30.3491	0.691432		B3	Sample 5	miR-375	26.6124	26.671	0.0617545
B4	P24	39-3p	30.7743	30.5702	0.179104		B4	P24	216a	36.9506	35.5344	1.28578		B4	Sample 6	miR-375	28.4533	28.4277	0.0399055
B5	P24	39-3p	30.4393	30.5702	0.179104		B5	P24	216a	35.2122	35.5344	1.28578		B5	Sample 6	miR-375	28.3817	28.4277	0.0399055
B6	P24	39-3p	30.4969	30.5702	0.179104		B6	P24	216a	34.4403	35.5344	1.28578		B6	Sample 6	miR-375	28.4481	28.4277	0.0399055
B7	H1	39-3p	30.9623	30.7083	0.283322		B7	H1	216a	31.5179	31.9077	0.551275		B7	Sample 7	miR-375	30.945	30.6118	0.309376
B8	H1	39-3p	30.7597	30.7083	0.283322		B8	H1	216a	32.2975	31.9077	0.551275		B8	Sample 7	miR-375	30.5567	30.6118	0.309376
B9	H1	39-3p	30.4027	30.7083	0.283322		B9	H1	216a	Undetermined	31.9077	0.551275		B9	Sample 7	miR-375	30.3337	30.6118	0.309376
B10	H7	39-3p	30.3729	30.5535	0.217722		B10	H7	216a	33.1501	35.4598	2.20224		B10	Sample 8	miR-375	31.7631	31.7684	0.125076
B11	H7	39-3p	30.7953	30.5535	0.217722		B11	H7	216a	37.536	35.4598	2.20224		B11	Sample 8	miR-375	31.646	31.7684	0.125076
B12	H7	39-3p	30.4925	30.5535	0.217722		B12	H7	216a	35.6935	35.4598	2.20224		B12	Sample 8	miR-375	31.896	31.7684	0.125076
C1	H8	39-3p	31.5132	30.9115	0.530595		C1	H8	216a	Undetermined	39.7875			C1	Sample 9	miR-375	31.6646	31.6265	0.0546956
C2	H8	39-3p	30.7105	30.9115	0.530595		C2	H8	216a	39.7875	39.7875			C2	Sample 9	miR-375	31.5638	31.6265	0.0546956
C3	H8	39-3p	30.5107	30.9115	0.530595		C3	H8	216a	Undetermined	39.7875			C3	Sample 9	miR-375	31.6511	31.6265	0.0546956
C4	H11	39-3p	31.1012	30.8495	0.231921		C4	H11	216a	37.424	35.6398	2.52325		C4	Sample 10	miR-375	30.9408	30.8065	0.26523
C5	H11	39-3p	30.8028	30.8495	0.231921		C5	H11	216a	33.8555	35.6398	2.52325		C5	Sample 10	miR-375	30.9777	30.8065	0.26523
C6	H11	39-3p	30.6445	30.8495	0.231921		C6	H11	216a	Undetermined	35.6398	2.52325		C6	Sample 10	miR-375	30.501	30.8065	0.26523
C7	H15	39-3p	30.5345	30.7461	0.18366		C7	H15	216a	Undetermined	37.0293			C7	Sample 11	miR-375	32.2285	32.2069	0.086824
C8	H15	39-3p	30.8642	30.7461	0.18366		C8	H15	216a	37.0293	37.0293			C8	Sample 11	miR-375	32.2808	32.2069	0.086824
C9	H15	39-3p	30.8396	30.7461	0.18366		C9	H15	216a	Undetermined	37.0293			C9	Sample 11	miR-375	32.1113	32.2069	0.086824
C10	H17	39-3p	30.9342	30.8452	0.0825311		C10	H17	216a	33.9053	33.9053			C10	Sample 12	miR-375	31.5248	31.503	0.0879278
C11	H17	39-3p	30.8303	30.8452	0.0825311		C11	H17	216a	Undetermined	33.9053			C11	Sample 12	miR-375	31.4062	31.503	0.0879278
C12	H17	39-3p	30.7711	30.8452	0.0825311		C12	H17	216a	Undetermined	33.9053			C12	Sample 12	miR-375	31.578	31.503	0.0879278
D1	A1	39-3p	30.8667	30.7929	0.149029		D1	A1	216a	13.517	28.0944	12.6713		D1	Sample 13	miR-375	31.6154	31.2258	0.339465
D2	A1	39-3p	30.8907	30.7929	0.149029		D2	A1	216a	34.2931	28.0944	12.6713		D2	Sample 13	miR-375	31.0683	31.2258	0.339465
D3	A1	39-3p	30.6214	30.7929	0.149029		D3	A1	216a	36.4731	28.0944	12.6713		D3	Sample 13	miR-375	30.9937	31.2258	0.339465
D4	A2	39-3p	30.7343	30.8028	0.318732		D4	A2	216a	34.7392	34.7392			D4	Sample 14	miR-375	29.3485	29.4145	0.0841803
D5	A2	39-3p	30.5239	30.8028	0.318732		D5	A2	216a	Undetermined	34.7392			D5	Sample 14	miR-375	29.5093	29.4145	0.0841803
D6	A2	39-3p	31.1502	30.8028	0.318732		D6	A2	216a	Undetermined	34.7392			D6	Sample 14	miR-375	29.3858	29.4145	0.0841803
D7	A3	39-3p	30.8041	30.761	0.163244		D7	A3	216a	Undetermined	31.8149			D7	Sample 15	miR-375	30.064	30.1144	0.132339
D8	A3	39-3p	30.5805	30.761	0.163244		D8	A3	216a	Undetermined	31.8149			D8	Sample 15	miR-375	30.2646	30.1144	0.132339
D9	A3	39-3p	30.8983	30.761	0.163244		D9	A3	216a	31.8149	31.8149			D9	Sample 15	miR-375	30.0147	30.1144	0.132339
D10	A4	39-3p	30.7348	30.8848	0.26828		D10	A4	216a	33.6099	32.995	0.869622		D10	Sample 16	miR-375	31.3889	31.2741	0.112086
D11	A4	39-3p	31.1945	30.8848	0.26828		D11	A4	216a	Undetermined	32.995	0.869622		D11	Sample 16	miR-375	31.2685	31.2741	0.112086
D12	A4	39-3p	30.725	30.8848	0.26828		D12	A4	216a	32.3801	32.995	0.869622		D12	Sample 16	miR-375	31.165	31.2741	0.112086
E1	A5	39-3p	30.4645	30.6383	0.150631		E1	A5	216a	Undetermined	35.3808			E1	Sample 17	miR-375	31.1337	31.3619	0.199827
E2	A5	39-3p	30.7309	30.6383	0.150631		E2	A5	216a	35.3808	35.3808			E2	Sample 17	miR-375	31.446	31.3619	0.199827
E3	A5	39-3p	30.7194	30.6383	0.150631		E3	A5	216a	Undetermined	35.3808			E3	Sample 17	miR-375	31.5059	31.3619	0.199827
E4	A6	39-3p	30.8871	30.6706	0.187969		E4	A6	216a	31.5458	31.5458			E4	Sample 18	miR-375	30.3333	30.2567	0.101127
E5	A6	39-3p	30.5493	30.6706	0.187969		E5	A6	216a	Undetermined	31.5458			E5	Sample 18	miR-375	30.1421	30.2567	0.101127
E6	A6	39-3p	30.5753	30.6706	0.187969		E6	A6	216a	Undetermined	31.5458			E6	Sample 18	miR-375	30.2946	30.2567	0.101127
E7	C1	39-3p	30.8469	30.8724	0.0369941		E7	C1	216a	35.6194	35.6194			E7	Sample 19	miR-375	32.155	32.1136	0.132495
E8	C1	39-3p	30.8556	30.8724	0.0369941		E8	C1	216a	Undetermined	35.6194			E8	Sample 19	miR-375	32.2204	32.1136	0.132495
E9	C1	39-3p	30.9149	30.8724	0.0369941		E9	C1	216a	Undetermined	35.6194			E9	Sample 19	miR-375	31.9653	32.1136	0.132495
E10	C2	39-3p	30.9471	30.9382	0.0877106		E10	C2	216a	35.5527	34.0015	2.19371		E10	Sample 20	miR-375	29.9305	29.8264	0.140064
E11	C2	39-3p	30.8464	30.9382	0.0877106		E11	C2	216a	32.4503	34.0015	2.19371		E11	Sample 20	miR-375	29.8815	29.8264	0.140064
E12	C2	39-3p	31.0211	30.9382	0.0877106		E12	C2	216a	Undetermined	34.0015	2.19371		E12	Sample 20	miR-375	29.6671	29.8264	0.140064
F1	C3	39-3p	30.8046	30.8325	0.0484086		F1	C3	216a	39.3092	36.8305	3.50548		F1	Sample 21	miR-375	30.5899	30.431	0.142001
F2	C3	39-3p	30.8045	30.8325	0.0484086		F2	C3	216a	34.3517	36.8305	3.50548		F2	Sample 21	miR-375	30.3863	30.431	0.142001
F3	C3	39-3p	30.8884	30.8325	0.0484086		F3	C3	216a	Undetermined	36.8305	3.50548		F3	Sample 21	miR-375	30.3166	30.431	0.142001
F4	C4	39-3p	31.125	30.936	0.172271		F4	C4	216a	Undetermined	38.7871			F4	Sample 22	miR-375	31.0398	30.8317	0.20988
F5	C4	39-3p	30.8951	30.936	0.172271		F5	C4	216a	Undetermined	38.7871			F5	Sample 22	miR-375	30.8352	30.8317	0.20988
F6	C4	39-3p	30.7878	30.936	0.172271		F6	C4	216a	38.7871	38.7871			F6	Sample 22	miR-375	30.6201	30.8317	0.20988
F7	C5	39-3p	30.6596	30.8431	0.173442		F7	C5	216a	32.8197	35.5608	2.38638		F7	Sample 23	miR-375	30.8819	30.7623	0.119025
F8	C5	39-3p	31.0043	30.8431	0.173442		F8	C5	216a	37.1755	35.5608	2.38638		F8	Sample 23	miR-375	30.6438	30.7623	0.119025
F9	C5	39-3p	30.8655	30.8431	0.173442		F9	C5	216a	36.6873	35.5608	2.38638		F9	Sample 23	miR-375	30.7612	30.7623	0.119025
F10	C6	39-3p	30.474	30.7952	0.283771		F10	C6	216a	Undetermined	31.9863			F10	Sample 24	miR-375	32.1417	32.074	0.0916483
F11	C6	39-3p	30.8998	30.7952	0.283771		F11	C6	216a	Undetermined	31.9863			F11	Sample 24	miR-375	31.9697	32.074	0.0916483
F12	C6	39-3p	31.0118	30.7952	0.283771		F12	C6	216a	31.9863	31.9863			F12	Sample 24	miR-375	32.1106	32.074	0.0916483

## Sheet: Summary for RT-qPCR
	Growth phase [E0 vs E20]
	Condition	Gene	Relative expression	STD	p-value
control	E0 (G)	pmoA	1.00833	0.135418	0.214429	Consistent pmoA expression in E20 despite reduced CH4 consumption with C2H6 addition.
	E20 (G)	pmoA	0.873951	0.280888
control	E0 (G)	mmoX	1.01823	0.204731	<0.001
	E20 (G)	mmoX	0.279614	0.0622628
	E0: Growth phase ->PHB phase [E0 (G) vs E0 (P)]
	Condition	Gene	Relative expression	STD	p-value
control	E0 (G)	pmoA	1.00833	0.135418	0.006	pmoA upregulation and mmoX downregulation during transition from growth to PHB phase in E0.
	E0 (P)	pmoA	1.37691	0.325845
control	E0 (G)	mmoX	1.01823	0.204731	<0.001
	E0 (P)	mmoX	0.316335	0.0634633
	E20: Growth phase ->PHB phase [E20 (G) vs E20 (P)]
	Condition	Gene	Relative expression	STD	p-value
control	E20 (G)	pmoA	1.05595	0.339382	< 0.001	pmoA downregulation and mmoX upregulation during transition from growth to PHB phase in E20.
	E20 (P)	pmoA	0.603246	0.0569362
control	E20 (G)	mmoX	1.02593	0.228448	<0.001
	E20 (P)	mmoX	1.55869	0.348929

## Sheet: Raw data
	qRT-PCR Raw Data (Set 1. Con : E0_G)
	Target Gene : 1_pmoA, 2_mmoX
	Reference Gene : 16S rRNA
	Sample : E0_G (E0_G1, E0_G2, E0_G3), E20_G (E20_G1, E20_G2, E20_G3), E0_P (E0_P1, E0_P2, E0_P3), E20_P (E20_P1, E20_P2, E20_P3)
	Methylosinus trichosporium OB3b RNA
	ΔCт = Target Cт - Reference Cт					ΔΔCт = Target Sample ΔCт - AVR. Control Sample ΔCт
	2-ΔΔCт = Normalized gene amount of target group relative to target gene amount of control group
	1. pmoA
Group	Sample	Cт	Cт Mean	Cт SD	ΔCт	ΔCт Mean	ΔCт SD	ΔΔCт	ΔΔCт Mean	ΔΔCт SD	2-ΔΔCт	2-ΔΔCт Mean	2-ΔΔCт SD			E0(G) vs E20(G) [pmoA]
E0(G)	E0(G) #1	19.5129	19.5834	0.281723	7.60854	7.69368	0.305526	-0.0819295			1.05843					ANOVA: Single Factor
		19.8937			8.03274			0.342273			0.788797
		19.3436			7.43975			-0.250717			1.1898					SUMMARY
	E0(G) #2	19.7517	19.7999	0.0418767	7.77336	7.82749	0.0547233	0.0828892			0.944165					Groups	Count	Sum	Average	Variance
		19.8276			7.82634			0.135878			0.910116					Column 1	9	9.07497	1.00833	0.0183379
		19.8203			7.88278			0.192318			0.875199					Column 2	9	7.86556	0.873951	0.0788978
	E0(G) #3	19.7771	19.8137	0.0582391	7.5007	7.55023	0.0647638	-0.189765			1.14058
		19.8808			7.62352			-0.0669492			1.0475
		19.7831			7.52647			-0.163997			1.12039					ANOVA
	AVR.		19.7323	0.1834		7.69047	0.198881		2.96059e-16	0.198881		1.00833	0.135418			Source of Variation	Sum of Squares	Degrees of Freedom	Mean Square (MS)	F value	P-value	F crit
E20(G)	E20(G) #1	19.8706	19.8558	0.0198011	7.71366	7.714	0.105032	0.0231892			0.984055					Treatment	0.0812597	1	0.0812597	1.6714	0.214429	4.494
		19.8333			7.81921			0.128744			0.914627					Residual	0.777886	16	0.0486179
		19.8635			7.60915			-0.0813201			1.05799
	E20(G) #2	19.4995	19.4797	0.0213624	7.40935	7.52814	0.10337	-0.281119			1.21514					Total	0.859146	17
		19.4825			7.59762			-0.0928481			1.06647
		19.457			7.57745			-0.113014			1.08148					E0(G) vs E0(P) [pmoA]
	E20(G) #3	20.9023	20.8887	0.0622564	8.6436	8.64801	0.0636421	0.95313			0.516511					ANOVA: Single Factor
		20.8207			8.58669			0.896226			0.537291
		20.943			8.71375			1.02328			0.491997					SUMMARY
	AVR.		20.0747	0.632756		7.96338	0.5259		0.272919	0.5259		0.873951	0.280888			Groups	Count	Sum	Average	Variance
E0(P)	E0(P) #1	19.3503	19.4151	0.0697684	7.14414	7.22882	0.0778623	-0.546325			1.46036					Column 1	9	9.07497	1.00833	0.0183379
		19.4062			7.24498			-0.445487			1.36177					Column 2	9	12.3922	1.37691	0.106175
		19.4889			7.29733			-0.393137			1.31325
	E0(P) #2	18.9547	18.9901	0.0446606	6.86595	6.88375	0.0239234	-0.824515			1.77094
		19.0403			6.91095			-0.779517			1.71656					ANOVA
		18.9755			6.87436			-0.816102			1.76064					Source of Variation	Sum of Squares	Degrees of Freedom	Mean Square (MS)	F value	P-value	F crit
	E0(P) #3	19.7614	19.7919	0.0449503	7.67444	7.68645	0.0251497	-0.016022			1.01117					Treatment	0.611326	1	0.611326	9.81947	0.00641199	4.494
		19.8435			7.71536			0.0248896			0.982896					Residual	0.996105	16	0.0622565
		19.7707			7.66956			-0.0209077			1.0146
	AVR.		19.3991	0.350561		7.26634	0.351311		-0.424125	0.351311		1.37691	0.325845			Total	1.60743	17
E20(P)	E20(P) #1	20.8244	20.8821	0.0569958	8.63238	8.6924	0.103706	0.668994			0.628945
		20.9384			8.81215			0.848766			0.555259
		20.8836			8.63267			0.669289			0.628816
	E20(P) #2	21.4195	21.3429	0.0766058	8.65871	8.57255	0.0905542	0.695329			0.617568
		21.2663			8.47817			0.514782			0.699899
		21.343			8.58077			0.617388			0.65185
	E20(P) #3	20.5125	20.5436	0.0272096	8.75274	8.82986	0.0732632	0.789359			0.578601
		20.5552			8.89854			0.935157			0.522986
		20.5631			8.83828			0.874897			0.545293
	AVR.		20.9229	0.350972		8.69827	0.136064		0.734884	0.136064		0.603246	0.0569362
	2. mmoX
Group	Sample	Cт	Cт Mean	Cт SD	ΔCт	ΔCт Mean	ΔCт SD	ΔΔCт	ΔΔCт Mean	ΔΔCт SD	2-ΔΔCт	2-ΔΔCт Mean	2-ΔΔCт SD			E0(G) vs E20(G) [mmoX]
E0(G)	E0(G) #1	29.5659	29.4728	0.0816072	17.6616	17.5831	0.0685211	0.139521			0.90782					ANOVA: Single Factor
		29.4136			17.5526			0.0305787			0.979028
		29.439			17.5351			0.0130492			0.990996					SUMMARY
	E0(G) #2	29.9925	29.7697	0.197601	18.0142	17.7973	0.201954	0.492172			0.710954					Groups	Count	Sum	Average	Variance
		29.6159			17.6147			0.092667			0.937788					Column 1	9	9.16404	1.01823	0.0419148
		29.7005			17.7629			0.240907			0.846213					Column 2	9	2.51653	0.279614	0.00387666
	E0(G) #3	29.4959	29.4492	0.0829099	17.2195	17.1857	0.0777507	-0.302528			1.2333
		29.4982			17.2409			-0.281143			1.21516
		29.3534			17.0968			-0.425224			1.34278					ANOVA
	AVR.		29.5639	0.192529		17.522	0.291721		-7.89492e-16	0.291721		1.01823	0.204731			Source of Variation	Sum of Squares	Degrees of Freedom	Mean Square (MS)	F value	P-value	F crit
E20(G)	E20(G) #1	31.3369	31.4144	0.185056	19.18	19.2726	0.303401	1.65793			0.316893					Treatment	2.45497	1	2.45497	107.224	1.6872e-08	4.494
		31.6256			19.6115			2.08945			0.23497					Residual	0.366332	16	0.0228957
		31.2807			19.0263			1.50423			0.352518
	E20(G) #2	31.2915	31.1623	0.145921	19.2014	19.2107	0.0912767	1.67938			0.312217					Total	2.8213	17
		31.1912			19.3063			1.78426			0.290324
		31.004			19.1245			1.60242			0.329323					E0(G) vs E0(P) [mmoX]
	E20(G) #3	31.487	31.9497	0.427407	19.2283	19.7091	0.442922	1.70626			0.306453					ANOVA: Single Factor
		32.0325			19.7984			2.27639			0.206414
		32.3298			20.1005			2.57848			0.167417					SUMMARY
	AVR.		31.5088	0.425257		19.3975	0.359835		1.87542	0.359835		0.279614	0.0622628			Groups	Count	Sum	Average	Variance
E0(P)	E0(P) #1	31.499	31.1715	0.283839	19.2929	18.9851	0.267686	1.77085			0.293036					Column 1	9	9.16404	1.01823	0.0419148
		31.0175			18.8562			1.3342			0.396612					Column 2	9	2.84701	0.316335	0.0040276
		30.9979			18.8063			1.28426			0.410583
	E0(P) #2	31.3704	31.5144	0.420025	19.2817	19.408	0.402138	1.75966			0.295319
		31.9875			19.8582			2.33612			0.198042					ANOVA
		31.1853			19.0842			1.56218			0.338639					Source of Variation	Sum of Squares	Degrees of Freedom	Mean Square (MS)	F value	P-value	F crit
	E0(P) #3	31.2166	31.3436	0.127753	19.1296	19.2382	0.107192	1.60751			0.328164					Treatment	2.21693	1	2.21693	96.5093	3.51511e-08	4.494
		31.472			19.3439			1.82183			0.282861					Residual	0.367539	16	0.0229712
		31.3422			19.241			1.719			0.303759
	AVR.		31.3432	0.300634		19.2104	0.308509		1.6884	0.308509		0.316335	0.0634633			Total	2.58447	17
E20(P)	E20(P) #1	30.9912	31.0454	0.0513028	18.7992	18.8557	0.0642883	1.27711			0.412621
		31.0519			18.9256			1.40358			0.377991
		31.0932			18.8423			1.32025			0.400466
	E20(P) #2	31.3745	31.1975	0.153742	18.6137	18.4272	0.16348	1.09169			0.46921
		31.0971			18.309			0.787004			0.579546
		31.1209			18.3587			0.836635			0.559948
	E20(P) #3	30.9532	30.7956	0.187063	19.1934	19.0818	0.188652	1.67139			0.313951
		30.8447			19.1881			1.66602			0.315122
		30.5889			18.864			1.34198			0.394479
	AVR.		31.0128	0.214937		18.7882	0.315494		1.26618	0.315494		0.424815	0.0950996
	Reference gene 16S rRNA
Group	Sample	Cт	Cт Mean	Cт SD
E0(G)	E0_G1	11.9043	11.8897	0.0249238
		11.8609
		11.9039
	E0_G2	11.9783	11.9724	0.0322705
		12.0012
		11.9375
	E0_G3	12.2764	12.2634	0.0112032
		12.2573
		12.2566
	AVR.		12.0418	0.171308
E20(G)	E20_G1	12.1569	12.1418	0.120861
		12.0141
		12.2544
	E20_G2	12.0901	11.9515	0.120039
		11.8849
		11.8796
	E20_G3	12.2587	12.2407	0.0158278
		12.234
		12.2292
	AVR.		12.1113	0.153338
E0(P)	E0_P1	12.2061	12.1863	0.0229156
		12.1612
		12.1916
	E0_P2	12.0887	12.1064	0.0208255
		12.1293
		12.1011
	E0_P3	12.087	12.1054	0.0209154
		12.1282
		12.1012
	AVR.		12.1327	0.0443298
E20(P)	E20_P1	12.1921	12.1897	0.0623659
		12.1263
		12.2509
	E20_P2	12.7608	12.7703	0.0153885
		12.7881
		12.7622
	E20_P3	11.7598	11.7138	0.0524717
		11.6566
		11.7249
	AVR.		12.2246	0.460133
